# Supplementary material for: Predicting stress in first-year college students using sleep data from wearable devices
Source: PLOS Digit Health. 2024 Apr 11;3(4):e0000473. doi: 10.1371/journal.pdig.0000473 (PMC11008774; doi:10.1371/journal.pdig.0000473)
Supplement: S1 Data — (CSV) [file pdig.0000473.s003.csv]

id	genderbinary	racebinary	firstgen	week	pss	pss_mod	meanrawtotal	meanrawhr_average	meanrawrmssd	meanrawbreath_average	minrawtotal	minrawhr_average	minrawrmssd	minrawbreath_average	maxrawtotal	maxrawhr_average	maxrawrmssd	maxrawbreath_average
1	1	0	0	1	16	1	27540	77.540001	29.571428	20.053572	24840	76.751999	26	19.875	31440	79.043999	35	20.375
1	1	0	0	3	18	1	27660	73.956146	37.714287	19.964285	23580	72.205002	32	19.625	32970	76.175003	42	20.75
1	1	0	0	4	13	0	27347.143	72.848572	36.285713	19.464285	22680	69.853996	27	19.125	31320	76.181	43	20.125
1	1	0	0	5	11	0	28915.715	75.388	31.571428	18.357143	25680	73.305	25	17.125	31470	78.364998	38	19.625
1	1	0	0	6	10	0	27612.857	77.460854	25.857143	19.017857	24240	73.872002	21	18.75	29940	80.412003	32	19.375
1	1	0	0	7	19	1	29230	76.860336	25.5	19.083334	26700	74.421997	20	18.625	32040	79.398003	33	19.625
1	1	0	0	8	20	1	29091.428	78.680717	23.142857	19.410715	25980	76.875	21	19	34560	81.335999	27	20
2	1	3	0	1	18	1	25748.572	70.102432	24.857143	17.392857	20100	66.392998	17	16.625	35400	81.210999	31	18
2	1	3	0	3	17	1	24770	69.227997	23.666666	16.979166	12120	65.136002	19	16.125	39630	73.130997	28	17.625
2	1	3	0	4	23	1	28127.143	80.685997	23	17.803572	11280	70.859001	11	16.875	51060	109.04	34	18.75
2	1	3	0	6	26	1	23016	70.827599	24.4	16.225	16860	67.293999	21	14.375	28740	72.676003	30	17.25
3	1	0	0	1	15	1	27484.285	60.703144	63.57143	17.678572	23430	57.924	60	17.375	32400	62.827999	69	18
3	1	0	0	3	27	1	26558.572	60.88657	71.285713	18.035715	23100	55.305	50	17.625	31710	70.278999	79	18.75
3	1	0	0	4	18	1	25894.285	60.153	72.285713	17.714285	18990	55.603001	58	16.75	30750	67.292	89	18.375
3	1	0	0	5	17	1	29074.285	59.265858	75.14286	17.714285	22860	57.646	69	17.5	34920	60.686001	84	18.25
3	1	0	0	6	16	1	25328.572	64.101425	58.285713	17.803572	16890	59.293999	48	17.375	32520	67.917999	64	18.125
3	1	0	0	7	21	1	28452.857	65.822716	58.714287	18.196428	25860	62.153	44	17.875	32160	72.834999	74	18.5
3	1	0	0	8	18	1	28030	64.123001	55.333332	18	23070	59.976002	43	17.75	34590	65.614998	71	18.375
4	1	3	1	1	23	1	26112.857	65.859146	42.285713	15.214286	22680	62.275002	23	14	31320	74.263	51	16.5
4	1	3	1	3	20	1	26195	71.105331	28.5	15.041667	23040	69.905998	24	14.375	32970	72.255997	36	15.875
4	1	3	1	5	19	1	25872.857	66.718285	35.714287	15.107142	21030	62.236	17	14.75	33390	77.505997	45	15.5
4	1	3	1	6	16	1	24762.857	71.93557	28.571428	15.196428	14370	65.504997	15	14.75	28350	87.982002	36	16.375
4	1	3	1	7	18	1	26802	69.379204	37.200001	15.2	25650	64.947998	27	14.5	28290	74.418999	51	15.625
4	1	3	1	8	18	1	25212.857	68.940857	37.42857	14.839286	12090	63.431999	14	14.125	41580	86.828003	58	15.5
5	0	0	0	1	17	1	26661.428	52.587143	85.714287	14.928572	22200	51.583	73	14.5	29610	54.522999	94	15.25
5	0	0	0	3	27	1	24270	54.944668	68.666664	15.75	21780	53.160999	49	15.125	30240	59.139999	81	16.125
5	0	0	0	4	15	1	25100	55.033669	75.166664	15.166667	21810	52.397999	51	14.5	29220	60.826	88	15.75
5	0	0	0	5	23	1	28610	55.711834	78.666664	16.416666	24750	49.207001	32	15.5	33690	78.642998	101	18.875
5	0	0	0	6	13	0	27142.5	56.366249	66.75	15.84375	24990	52.158001	46	15.125	30030	64.112999	85	17.25
6	1	0	1	1	1	0	29657.143	75.148285	26.714285	13.857142	26970	70.989998	18	13.375	33150	84.286003	36	15.125
6	1	0	1	3	0	0	29524.285	76.133003	22.857143	13.821428	25350	72.630997	15	13.625	37530	80.745003	28	14.625
6	1	0	1	4	4	0	26644.285	76.108856	24.714285	13.732142	21420	70.568001	18	12.875	36390	82.240997	33	14.75
6	1	0	1	5	0	0	30950	73.15683	35.5	13.1875	24570	69.053001	30	12.625	41610	78.204002	50	14.125
6	1	0	1	6	0	0	28067.143	73.173431	32.42857	13.464286	22290	71.503998	24	13	34050	74.752998	39	13.75
6	1	0	1	7	0	0	31045.715	71.85614	36.42857	13.75	22290	68.792	30	13.125	36510	74.349998	43	14.375
6	1	0	1	8	4	0	27398.572	75.215858	27.428572	13.482142	22830	71.695	23	12.875	33990	78.453003	34	14.875
7	1	0	0	1	24	1	28080	63.253857	36.57143	11.678572	20580	58.929001	27	11.25	39720	69.580002	42	12.375
7	1	0	0	3	29	1	30338.572	65.971428	31.857143	12.375	23760	63.945	27	11.75	43260	67.349998	44	13.25
7	1	0	0	4	20	1	25956	65.321602	32.599998	12.25	18690	63.131001	23	11.625	30330	66.514	43	14.25
7	1	0	0	5	25	1	28280	64.29583	27	11.75	23700	61.752998	21	11.5	34530	67.542	33	12.25
7	1	0	0	6	33	1	26524.285	67.401711	28.857143	11.660714	20190	65.226997	26	11.25	34440	71.082001	34	12.75
7	1	0	0	7	25	1	29000	68.014168	30.5	12.208333	21990	64.410004	21	11.75	34410	71.125	42	12.75
8	1	4	0	1	17	1	24500	56.334999	126.66666	15.25	22320	49.978001	73	15	27630	65.388	156	15.625
8	1	4	0	3	17	1	24402.857	56.702145	123.28571	15.214286	20070	49.951	97	14.625	29340	63.341999	150	16
8	1	4	0	4	23	1	24192.857	59.060143	111.14286	14.946428	19620	51.591999	81	14.375	29220	66.155998	150	15.875
8	1	4	0	5	22	1	28067.143	55.645428	125.14286	14.232142	21810	51.448002	97	13.625	40500	60.570999	163	14.75
8	1	4	0	6	26	1	24115.715	57.209145	127.28571	14.946428	17880	54.375999	101	14.125	25650	62.477001	153	15.375
9	1	0	0	1	19	1	24942.857	63.504284	82.428574	14.678572	21120	57.493999	28	14.375	28020	80.505997	102	15.25
9	1	0	0	3	17	1	23390	64.143166	88	14.541667	15540	58.577	58	14	28440	73.411003	113	15
9	1	0	0	4	21	1	24150	61.027332	98.5	14.958333	16680	58.655998	87	14.625	29490	64.820999	109	15.375
9	1	0	0	5	14	1	28371.428	62.22443	78.571426	14.071428	25260	56.752998	59	13.625	32280	69.976997	100	14.5
9	1	0	0	6	15	1	23845	64.554497	72.166664	14.520833	18510	60.943001	68	14.125	29790	67.793999	75	15
9	1	0	0	7	21	1	22881.428	66.210144	74.14286	14.464286	16530	60.937	50	13.875	28320	73.759003	96	15.125
10	0	0	0	2	6	0	18742.5	65.838501	43.25	15.6875	14040	61.208	28	15.25	21840	69.552002	55	16
10	0	0	0	3	8	0	19295	63.672333	43.666668	15.395833	13800	60.935001	36	14.75	22350	66.703003	53	15.875
10	0	0	0	4	3	0	20935	59.972668	49.166668	15.854167	11280	54.651001	21	15.5	27360	73.677002	64	16.25
11	1	3	0	1	9	0	25294.285	73.555283	33.142857	15.017858	15120	71.935997	24	14.625	32790	77.780998	40	15.625
11	1	3	0	3	9	0	24250	75.180496	29.666666	15.4375	19200	71.976997	23	15.125	30480	78.269997	34	16.125
11	1	3	0	4	6	0	23855	70.415833	40.666668	14.791667	14400	67.213997	33	14.375	30390	73.330002	48	15.5
11	1	3	0	5	4	0	24638.572	69.725571	51.857143	15.160714	18270	66.083	37	14.625	33720	74.686996	60	15.375
11	1	3	0	6	14	1	23494.285	75.477859	30	14.410714	18150	70.458	23	14.125	31140	77.593002	46	14.625
11	1	3	0	7	9	0	25740	76.682503	27.666666	15.291667	21450	73.097	22	14.5	33330	79.450996	37	16.25
12	1	0	0	1	18	1	25097.143	69.67157	42.42857	16.785715	13050	64.959	30	15.5	41430	75.386002	51	17.875
12	1	0	0	3	22	1	26795	61.056999	58.333332	15.666667	21390	55.550999	44	14.625	30180	65.231003	73	16.375
12	1	0	0	5	18	1	30270	68.343002	47.333332	16.625	23040	65.209999	33	15.75	40860	71.846001	60	17.5
12	1	0	0	6	23	1	25992	64.284599	50.799999	15.975	18690	57.969002	33	14.375	30990	71.387001	64	17.375
13	1	4	0	1	23	1	24951.428	65.328712	85.428574	15.946428	19950	60.377998	67	15.25	29220	69.761002	109	16.75
13	1	4	0	3	21	1	22928.572	65.152573	78.285713	15.410714	18810	62.681999	56	15.125	26130	68.903999	87	15.75
13	1	4	0	4	17	1	24805.715	63.494713	85.714287	15.571428	13950	61.505001	71	15.25	33090	65.580002	99	16.125
13	1	4	0	5	22	1	26598	68.539803	66.400002	15.625	22170	66.959999	57	15.375	29670	69.569	76	15.875
13	1	4	0	6	24	1	25788	65.675201	85.599998	15.675	24930	62.159	62	15.625	26040	70.075996	100	15.75
13	1	4	0	7	21	1	23197.5	60.674	107.25	15.5625	21840	59.081001	94	15.5	24810	62.025002	123	15.75
13	1	4	0	8	20	1	22870	71.510002	60.333332	16.166666	21390	66.959	37	15.75	25470	79.038002	80	16.875
14	1	0	0	1	14	1	26520	68.640427	68.285713	16.75	23460	59.544998	30	15.125	30600	77.594002	86	17.75
14	1	0	0	3	17	1	29202.857	59.785572	79.571426	14.910714	25200	55.415001	70	14.125	33660	66.144997	92	16.375
14	1	0	0	4	16	1	27330	63.588428	69.714287	14.714286	22980	58.542	58	14.375	34020	66.460999	90	14.875
14	1	0	0	5	9	0	31581.428	60.634716	71.285713	14.767858	27870	59.043999	54	14.375	35640	62.57	84	15.75
14	1	0	0	6	9	0	28444.285	61.554573	77	14.785714	24420	59.476002	64	14.375	38820	64.477997	92	16
14	1	0	0	7	11	0	26790	64.657997	68	14.767858	15240	62.581001	59	14.125	36630	67.295998	76	15.5
14	1	0	0	8	11	0	31615.715	60.381287	82	14.535714	26280	58.243	73	14.125	40680	64.245003	98	15.5
15	1	0	0	1	19	1	23155.715	76.585716	39.857143	15.339286	18840	74.316002	31	15	33480	80.434998	53	15.625
15	1	0	0	3	35	1	22932.857	76.898712	34.142857	15.142858	14100	71.074997	18	14.25	32400	84	46	15.875
15	1	0	0	4	28	1	23648.572	78.919571	33.714287	15.446428	18990	73.110001	23	14.75	28950	84.627998	48	16
15	1	0	0	5	17	1	24375	77.006668	46.333332	16.083334	11280	72.75	31	15.5	33300	84.306999	61	16.625
15	1	0	0	6	31	1	30790	76.564163	41.5	15.520833	22470	72.747002	34	15.125	39690	80.742996	53	16.125
15	1	0	0	7	25	1	26987.143	79.316284	28.142857	15.839286	20790	73.595001	16	15.375	38850	84.677002	42	16.125
16	0	0	0	1	16	1	26052.857	60.990715	41	15.589286	22920	55.172001	27	15.25	29790	65.912003	57	15.875
16	0	0	0	3	13	0	24840	61.382858	38.714287	15.5	20280	56.152	27	15.125	28680	68.899002	49	16.5
16	0	0	0	4	9	0	23177.143	62.734856	36.857143	15.446428	13980	58.693001	21	15	29460	71.478996	47	16.375
16	0	0	0	5	2	0	20905.715	60.011429	42.42857	15.625	16260	57.778999	39	15.25	25620	61.687	47	15.875
16	0	0	0	6	6	0	26730	62.32843	37.857143	15.071428	24360	59.379002	29	14.625	30780	66.644997	44	15.875
16	0	0	0	7	6	0	25761.428	59.685287	46.142857	15.446428	16950	55.778999	26	14.75	29880	70.647003	61	16
16	0	0	0	8	0	0	29760	57.59343	52.57143	15.339286	25470	56.59	48	14.625	34470	59.007	57	16.125
17	1	3	0	1	12	0	24587.143	61.448856	132.57143	16.25	21570	56.674	83	15.5	27960	74.544998	155	18.625
17	1	3	0	3	25	1	24304.285	68.693146	105.42857	16.357143	18960	66.82	87	15.625	32670	70.388	124	16.875
17	1	3	0	4	12	0	23387.143	64.254715	123.28571	15.928572	20760	60.944	104	15.5	25920	68.434998	152	16.375
17	1	3	0	5	5	0	24231.428	62.607716	121	15.857142	21960	60.105999	109	15.125	26970	64.903999	140	16.25
17	1	3	0	6	5	0	23940	66.335571	112	15.625	18960	64.142998	99	15.25	28020	68.828003	122	16.25
17	1	3	0	7	8	0	24771.428	65.819717	123.85714	15.946428	22950	63.021	103	15.625	27390	69.220001	146	16.375
17	1	3	0	8	6	0	24244.285	68.19957	110.42857	15.696428	21360	65.424004	101	15.375	26850	70.389999	119	16.25
18	1	0	0	1	16	1	21040	67.244164	59.166668	17.041666	16410	62.362	28	16.625	23310	79.369003	77	17.375
18	1	0	0	3	15	1	23567.143	64.513145	73.285713	17.25	19500	60.465	63	16.5	28470	67.596001	88	17.875
18	1	0	0	5	15	1	26927.143	65.333282	64.571426	17.053572	18150	60.764	53	16.625	32520	68.259003	81	17.5
18	1	0	0	6	14	1	22445	66.605164	58.666668	16.979166	19560	63.058998	49	16.625	27060	69.806999	75	17.375
18	1	0	0	7	16	1	22152.857	60.638428	68.85714	16.410715	16770	59.235001	64	15.875	27600	62.527	73	17.25
19	1	0	0	1	11	0	24915	63.5205	74.25	13.4375	18210	58.886002	72	13.125	28890	68.969002	75	13.625
19	1	0	0	3	18	1	23784	60.446602	77.400002	13.925	19980	56.860001	63	13.375	25290	65.319	89	14.375
19	1	0	0	4	16	1	24130	61.135666	70.833336	13.770833	17970	56.823002	53	13.375	33780	66.073997	84	14.25
19	1	0	0	5	19	1	30612	65.987396	69.599998	13.8	24870	62.659	52	13.25	37620	70.425003	83	14.125
19	1	0	0	6	17	1	25722.857	66.202431	59.57143	14.482142	20790	61.162998	51	14.125	35340	69.753998	71	14.75
19	1	0	0	7	16	1	21560	60.798168	58	14.041667	12810	54.613998	31	13.125	28290	66.764999	76	15.375
19	1	0	0	8	8	0	22655	59.356998	54.666668	13.604167	18870	54.624001	47	12.625	29220	64.388	64	14
20	4	0	0	2	9	0	27908.572	53.82357	140	13.803572	23670	51.59	129	13.625	31950	55.494999	156	14
20	4	0	0	3	27	1	26764.285	54.483143	129.85715	14.589286	22680	46.148998	73	14	32820	66.952003	183	16
20	4	0	0	4	19	1	27424.285	58.955143	104.71429	14.571428	20550	50.143002	20	14.125	32550	79.973999	144	15.5
20	4	0	0	5	13	0	26575	55.676167	92.5	14.645833	17010	51.835999	62	14.25	35670	61.445999	118	15.625
20	4	0	0	6	14	1	28778.572	64.023285	71	14.910714	26340	54.827	23	14.125	30600	78.695	114	16.25
20	4	0	0	7	14	1	27231.428	63.398716	71	14.5	15450	53.333	30	13.75	38100	75.286003	106	16
20	4	0	0	8	14	1	29070	60.646	77	14.732142	24930	54.75	41	14.25	36420	69.740997	100	15.5
21	0	0	0	1	19	1	25007.143	56.731716	111.71429	13.482142	20400	50.414001	100	12.5	27240	61.409	134	14
21	0	0	0	3	16	1	25915.715	54.033855	119	14.482142	22260	50.801998	92	13.875	30180	58.294998	146	15
21	0	0	0	4	21	1	26305	75.771004	72	15.5625	21900	57.384998	17	13.25	30120	97.892998	129	17.875
21	0	0	0	5	15	1	25174.285	60.072571	107.42857	14.571428	21510	52.764999	63	13.875	37350	71.353996	132	15.25
21	0	0	0	6	17	1	25848	52.924999	116.6	13.7	20580	50.042999	107	13	29130	56.875	125	14.125
21	0	0	0	7	15	1	23635.715	53.360142	116.14286	14.642858	17490	47.914001	89	14	31470	64.370003	133	15.75
22	1	4	0	1	11	0	28067.143	60.066002	67.85714	14.196428	26100	57.646	61	13.5	31200	63.153	73	14.75
22	1	4	0	3	18	1	27274.285	65.214996	57.42857	15	23160	62.330002	48	14.5	30900	67.874001	67	15.75
22	1	4	0	4	14	1	24270	67.554146	49.857143	15.464286	19020	62.667	29	15.125	29040	73.985001	71	16
22	1	4	0	5	4	0	28105.715	64.485146	57.714287	14.428572	17490	59.200001	21	13.875	33120	78.192001	79	15.625
22	1	4	0	6	4	0	28075.715	65.599426	54	14.142858	20790	61.622002	40	13.5	33360	70.148003	68	14.5
22	1	4	0	7	5	0	25804.285	65.224289	55.57143	14.517858	17070	60.106998	17	14.25	31260	81.610001	70	15.125
22	1	4	0	8	3	0	26388	65.634804	52.799999	14.775	12300	58.238998	27	14.375	32850	74.319	67	15.25
23	5	3	0	2	15	1	24248.572	70.767426	23.714285	17.571428	19350	68.242996	19	16.75	27630	77.139	32	18
23	5	3	0	3	20	1	25135.715	73.235573	23.285715	17.839285	19980	70.945	21	17.5	29760	75.547997	29	18.125
23	5	3	0	4	15	1	24171.428	73.028572	30.714285	17.803572	18090	64.655998	19	17.125	26610	84.432999	47	18.375
23	5	3	0	5	19	1	27831.428	64.840714	40.714287	17.375	21690	62.896999	31	17	30690	66.473999	47	17.875
23	5	3	0	6	14	1	23447.143	70.737	25.428572	17.660715	17070	64.660004	19	17.375	26910	74	35	18
23	5	3	0	7	18	1	24685.715	68.027718	29.428572	17.785715	17130	64.110001	23	17.375	27270	71.931999	40	18.5
23	5	3	0	8	14	1	23418	77.020401	19.6	18.125	15030	72.254997	16	17.375	35160	82.364998	23	18.875
24	1	0	0	1	18	1	30771.428	64.673431	33.142857	15.214286	26220	62.620998	31	14.875	39180	67.365997	39	15.625
24	1	0	0	3	25	1	31722.857	66.601288	32.142857	15.464286	26910	64.489998	26	15.125	40080	69.123001	38	15.75
24	1	0	0	4	19	1	28478.572	63.723713	33.285713	15.321428	17070	62.426998	29	15.125	35040	66.369003	39	15.5
24	1	0	0	5	15	1	32948.57	63.170715	32.142857	14.875	23670	60.776001	29	14.5	39420	65.407997	37	15.25
24	1	0	0	6	15	1	27244.285	68.874573	28.714285	14.946428	22590	66.583	25	14.75	32850	71.717003	32	15.375
24	1	0	0	7	18	1	29965.715	67.465714	33	15.267858	25050	66.315002	27	14.625	35520	69.010002	38	15.875
24	1	0	0	8	20	1	32665.715	61.93457	35.42857	14.928572	17700	60.673	28	14.625	41940	64.735001	45	15.25
25	1	4	0	1	17	1	25170	59.331856	83	14.928572	18630	54.848	47	14.5	32760	67.541	93	15.25
25	1	4	0	3	19	1	23794.285	54.82843	94.14286	14.571428	16230	50.830002	86	14.125	30450	57.921001	111	15.25
25	1	4	0	4	13	0	23532.857	55.11557	86.571426	14.321428	15900	52.551998	78	13.875	34140	57.661999	93	14.75
25	1	4	0	5	17	1	27008.572	62.514427	77.714287	14.982142	19110	57.159	63	14.5	32670	66.464996	89	15.375
25	1	4	0	6	12	0	23661.428	61.535141	82	14.553572	14610	54.782001	50	14	34230	70.628998	104	15.125
25	1	4	0	7	23	1	24038.572	54.478287	80.285713	14.428572	20070	51.411999	74	14.25	30420	60.07	86	14.625
26	0	0	0	1	12	0	26044.285	48.510284	100.85714	14.892858	20010	45.639	73	14.125	29940	58.505001	117	15.5
26	0	0	0	3	22	1	29292.857	49.441856	107.28571	15.696428	24630	43.25	93	14.625	38130	57.25	123	16.375
26	0	0	0	4	8	0	27175	43.430332	114.33334	15.520833	22680	40	98	15.125	32610	51.743	126	16.625
26	0	0	0	5	0	0	31165.715	43.105286	110.71429	15.196428	29280	39.483002	104	14.25	35460	47.639999	120	15.75
26	0	0	0	6	6	0	26520	43.546833	106.16666	14.666667	22950	41.411999	95	14.5	29640	46.212002	111	14.875
26	0	0	0	7	7	0	26925	45.935833	99.833336	14.8125	25020	42.612	90	14.625	28050	52.59	110	15
26	0	0	0	8	3	0	26245	44.512165	104.33334	14.916667	20700	41.521	90	14.625	31320	51.330002	114	15.375
27	1	3	1	2	19	1	27582.857	77.487854	21.714285	14.107142	17940	74.796997	17	13.875	34740	79.264999	26	14.25
27	1	3	1	3	21	1	26828.572	75.457146	24	14.196428	23220	71.490997	19	13.75	32070	77.957001	30	14.5
27	1	3	1	4	18	1	28010	73.05867	27.333334	13.520833	18090	70.186996	23	13.25	37770	74.570999	33	13.75
27	1	3	1	5	16	1	25005	74.512833	24.166666	14.166667	14130	71.384003	19	13.375	39480	76.894997	28	14.625
27	1	3	1	6	22	1	28157.143	75.645287	22.571428	14.410714	13560	71.806999	16	13.75	47370	81.793999	27	15.125
27	1	3	1	7	19	1	31345	69.78167	32.333332	13.791667	26100	67.625999	23	12.875	36060	72.519997	38	15
27	1	3	1	8	19	1	26747.143	70.540001	31.571428	13.607142	14100	66.905998	24	12.25	46140	73.191002	39	14.125
28	4	4	0	1	28	1	27681.428	75.614998	17	15.660714	24300	72.382004	15	15.125	32220	79.344002	19	16
28	4	4	0	3	37	1	25710	74.444427	17.714285	15.642858	20940	73.235001	15	14.875	28140	79.043999	20	16.5
28	4	4	0	4	20	1	21762.857	75.055283	18.571428	14.75	13410	73.029999	17	13.75	27210	78.583	23	15.875
28	4	4	0	5	9	0	31030	71.530167	20.5	15.791667	26220	65.975998	8	14.875	39180	88.424004	30	16.375
28	4	4	0	6	20	1	24188.572	75.780861	16.571428	15.875	15360	70.283997	15	14.875	31290	79.102997	19	16.75
28	4	4	0	7	16	1	26644.285	74.771858	19.571428	15.589286	21090	71.124001	15	15.125	34140	78.491997	25	16.625
28	4	4	0	8	27	1	26237.143	71.94957	22.142857	15.5	14610	67.355003	18	15	31560	74.639999	31	16
29	1	0	0	1	12	0	26687.143	70.111427	44.714287	18.321428	24990	68.313004	36	17.875	29190	73.989998	54	18.875
29	1	0	0	3	8	0	27578.572	68.344002	47.142857	17.875	24720	66.223	35	17.625	32880	71.543999	57	18.125
29	1	0	0	4	9	0	24150	71.220856	43	16.303572	22020	65.149002	37	15	25920	75.393997	53	17.5
29	1	0	0	5	5	0	26678.572	70.514572	40.42857	17.482143	24030	68.959999	34	17.125	27870	72.622002	49	17.875
29	1	0	0	6	7	0	27120	71.961288	39.714287	16.303572	22260	70.494003	35	15.625	29430	77.018997	44	17.5
29	1	0	0	7	12	0	26434.285	72.594429	36.857143	16.607143	24150	68.453003	32	15.875	27630	76.967003	47	17.25
29	1	0	0	8	9	0	26725.715	71.412857	42	16.678572	24210	69.592003	36	16.25	28350	73.375	54	17.25
30	0	0	0	3	4	0	26082.857	52.726856	69	17.071428	25140	47.794998	54	16.25	27690	55.159	87	18.375
30	0	0	0	4	5	0	22195.715	51.498287	69.85714	16.625	16860	47.562	52	15.75	29610	57.563999	85	17.75
30	0	0	0	6	2	0	25125	55.786499	64.666664	17.208334	15600	52.526001	38	16.75	30060	62.764	78	17.5
30	0	0	0	7	11	0	21585	54.494999	61.833332	16.75	11520	52.786999	52	15.75	27660	56.372002	66	17.375
31	1	4	0	1	23	1	25028.572	66.87114	80.285713	13.732142	18570	60.705002	42	13.5	28590	74.069	127	14.25
31	1	4	0	3	32	1	26635	70.856331	70.666664	14.5625	20880	67.125999	47	14	30060	76.617996	94	15.125
31	1	4	0	4	32	1	24590	69.66433	64.333336	14.25	13980	67	55	13.875	28260	71.832001	77	14.75
31	1	4	0	5	20	1	28355	64.054497	92.666664	13.75	24510	62.183998	74	13.25	30090	69.010002	116	14.125
31	1	4	0	6	13	0	26781.428	65.387283	93.571426	13.75	22320	61.778999	58	13.25	32520	70.620003	123	14.375
31	1	4	0	7	14	1	25821.428	68.347	78.85714	13.875	23010	64.933998	54	13.125	29130	72.389999	109	14.375
31	1	4	0	8	12	0	25956	72.081398	60	14.225	22620	69.184998	45	13.625	28740	74.495003	87	14.5
32	5	4	0	1	5	0	24068.572	57.884998	76.428574	15.089286	20010	56.210999	63	14.75	29580	60.165001	84	15.5
32	5	4	0	3	9	0	21454.285	55.282856	78.571426	15.071428	12660	50.573002	72	14.5	27660	60.047001	83	15.375
32	5	4	0	4	8	0	24252.857	55.99757	88.714287	15.142858	20760	53.310001	76	14.5	26850	58.716999	101	16.125
32	5	4	0	5	5	0	23224.285	59.608002	73.285713	15.160714	17220	57.157001	65	14.625	26580	63.257	78	15.75
32	5	4	0	6	15	1	23850	58.000141	76.14286	14.982142	19770	55.973	71	14.375	29700	59.848	83	15.5
32	5	4	0	7	21	1	25260	55.132858	75.571426	14.875	18960	53.049	71	14.5	31170	56.653999	85	15.25
32	5	4	0	8	16	1	24578.572	57.639713	68.85714	15.017858	20670	53.827999	62	14.5	29340	60	76	15.375
33	1	0	0	1	14	1	26485.715	60.372715	46.857143	16.946428	21420	58.056	36	16.75	30120	63.528999	61	17.125
33	1	0	0	3	11	0	26485.715	64.481857	43.142857	17.607143	22620	61.723	33	17.25	29760	68.917999	49	18.125
33	1	0	0	4	21	1	23665.715	65.443283	38.857143	17.392857	18570	63.182999	30	16.875	28230	68.011002	51	17.875
33	1	0	0	5	9	0	24167.143	61.820858	48.714287	16.625	19500	59.905998	34	15.875	30150	65.912003	56	17.5
33	1	0	0	6	8	0	26404.285	66.07	37.42857	16.767857	21540	64.193001	33	15.875	29040	67.165001	43	17.75
33	1	0	0	7	14	1	27250	65.303833	35.5	17.166666	24690	61.708	32	16.75	29940	67.171997	38	17.5
33	1	0	0	8	13	0	22165.715	66.694427	38.285713	17.267857	11310	64.241997	31	16.625	35160	69.748001	45	17.75
34	1	0	1	1	21	1	30471.428	58.436001	87.571426	18.589285	26550	57.362	83	18.375	35160	59.320999	94	19.125
34	1	0	1	3	18	1	32078.572	59.900284	86.14286	19.053572	26760	56.591999	70	18.25	38490	65.309998	100	19.625
34	1	0	1	4	16	1	32495	53.961834	94.5	18.333334	28950	51.851002	89	18	37710	55.957001	103	18.625
34	1	0	1	6	20	1	32828.57	67.617432	62.142857	18.071428	26790	62.536999	44	17.25	40650	76.033997	75	19
34	1	0	1	7	17	1	32802.855	59.896427	82.571426	18.553572	30990	57.382999	72	18	35850	62.646	93	18.875
34	1	0	1	8	18	1	31870	55.980835	85.5	18.270834	26400	53.126999	80	17.75	35640	59.216	89	18.625
35	1	0	0	2	13	0	28114.285	70.488571	58.857143	12.946428	24390	67.899002	44	12.75	32250	74.258003	79	13.125
35	1	0	0	3	13	0	27921.428	64.782997	73.85714	12.875	26580	62.847	61	12.75	30000	67.705002	85	13.125
35	1	0	0	4	11	0	27338.572	60.655857	94.85714	12.517858	23550	56.672001	76	12.375	30600	63.099998	114	12.625
35	1	0	0	5	16	1	29400	64.39814	83.285713	13.017858	23100	60.526001	50	12.625	34410	71.253998	116	13.5
35	1	0	0	6	17	1	28191.428	65.365288	72.714287	12.928572	25890	60.59	61	12.75	30630	68.943001	87	13.375
35	1	0	0	7	14	1	27874.285	57.237999	103.71429	12.785714	25440	54.639999	85	12.5	30090	60.358002	119	12.875
35	1	0	0	8	12	0	28002.857	57.783287	115.85714	12.75	23130	54.778	108	12.25	32220	61.112999	127	13.125
36	1	1	0	1	12	0	27947.143	64.192001	63.285713	13.321428	19170	61.876999	52	13	31680	66.184998	79	13.625
36	1	1	0	3	17	1	27175.715	65.958717	54	13.5	20910	58.228001	39	13.375	32640	69.734001	90	13.625
36	1	1	0	4	22	1	28114.285	66.411858	52.714287	13.946428	20850	64.088997	40	13.5	35790	71.639	66	14.5
36	1	1	0	5	8	0	31332.857	63.591145	66.571426	14	26550	60.624001	45	13.75	34950	69.028999	84	14.25
36	1	1	0	6	7	0	27865.715	65.138855	55.42857	13.767858	20670	62.535999	37	13.375	31140	69.667	76	14.375
36	1	1	0	7	9	0	29524.285	65.91143	51.714287	13.553572	23790	63.330002	37	13.125	34530	70.391998	65	13.75
36	1	1	0	8	15	1	29918.572	64.355431	58.714287	13.625	25800	62.169998	45	13.375	37650	65.185997	74	13.875
37	1	0	0	1	16	1	28512.857	67.96843	40.285713	18.732143	25800	66.485001	36	17.5	33840	69.394997	44	19.5
37	1	0	0	3	19	1	29871.428	67.351715	42	19.017857	24120	63.846001	35	18.5	33390	69.617996	54	19.5
37	1	0	0	4	16	1	31787.143	63.933998	50.285713	17.767857	26310	60.918999	43	17.5	45570	67.112999	57	18.25
37	1	0	0	5	22	1	29550	66.727997	36.857143	17.678572	23610	62.533001	24	17.25	33510	71.989998	45	18
37	1	0	0	6	19	1	29845.715	73.066574	30	17.75	25020	68.237999	22	16.625	33630	74.766998	35	18.375
37	1	0	0	7	14	1	30762.857	70.653282	34	18.732143	25620	67.570999	24	17.875	34950	73.547997	47	19.25
37	1	0	0	8	11	0	28542.857	66.18457	41.142857	17.964285	22950	63.466	27	17.5	34620	70.445999	55	18.625
38	1	0	0	1	10	0	27522.857	72.643288	39.142857	17.660715	23760	68.070999	24	17	30120	81.839996	52	18.75
38	1	0	0	3	17	1	28717.5	69.716499	46	17	24510	66.908997	33	16.875	34110	73.486	57	17.125
38	1	0	0	5	20	1	31375.715	82.924431	21	17.321428	29190	78.601997	14	16.625	33330	89.898003	26	17.875
38	1	0	0	6	16	1	29225	81.277	23.5	17.479166	26010	75.406998	14	17.25	32550	87.010002	33	17.875
38	1	0	0	7	21	1	27848.572	78.745575	25.714285	17.375	24930	75.292999	17	17.125	33990	85.032997	33	17.625
39	4	0	0	2	23	1	29541.428	56.779572	60.285713	15.821428	16590	52.823002	50	15.5	39420	59.251999	76	16.25
39	4	0	0	3	20	1	28105.715	61.484287	56.42857	15.732142	22200	56.900002	47	15.375	33210	65.724998	73	16.125
39	4	0	0	4	23	1	28812.857	78.501854	34.142857	15.857142	14010	61.826	8	15.5	39270	103.607	57	16.125
39	4	0	0	5	21	1	30450	58.235142	57.857143	16.625	21150	53.460999	40	15.875	39270	67.32	85	17.25
39	4	0	0	6	21	1	29760	58.100716	44.857143	16.642857	14970	55.820999	35	15.125	45180	61.429001	53	18.25
39	4	0	0	7	28	1	23751.428	58.956142	44.42857	15.928572	18990	56.023998	37	14.875	30420	65.014	55	16.5
39	4	0	0	8	20	1	27825	57.7285	46.333332	15.708333	15030	55.060001	33	15.25	37800	65.654999	60	16
40	0	0	0	1	20	1	27917.143	48.828285	98.285713	13.892858	25230	43.723999	85	13.25	30390	52.344002	114	14.5
40	0	0	0	3	23	1	27210	47.868999	102.16666	13.4375	22620	46.722	94	12.875	30270	49.318001	114	14
40	0	0	0	5	14	1	26934	48.4114	96.400002	14.35	17580	45.632	87	14	32880	52.419998	110	15.375
40	0	0	0	6	8	0	28686	51.269798	81.400002	13.55	17280	48.789001	64	13	34110	57.297001	98	14.25
40	0	0	0	7	20	1	30480	49.23925	98	13.53125	28320	46.734001	89	13	35070	53.111	107	14
41	0	0	0	1	21	1	23734.285	52.657429	103.57143	15.303572	18210	48.716	89	15	27900	56.851002	118	15.625
41	0	0	0	3	14	1	24304.285	52.988998	90.285713	15.339286	20460	50.304001	86	15	27240	56.918999	98	15.75
41	0	0	0	4	20	1	23515.715	54.493427	89.428574	14.767858	20760	49.959999	81	12.875	26850	59.228001	98	15.5
41	0	0	0	5	17	1	23812.5	53.7075	84.25	15.28125	22050	51.740002	66	14.875	26340	56.215	104	15.5
41	0	0	0	6	16	1	21904.285	57.557571	78.285713	15.5	16320	50.25	32	15.125	27060	75.5	101	17
41	0	0	0	7	17	1	24696	52.057201	92	15.225	21090	50.382	85	14.875	27960	56.120998	97	15.625
41	0	0	0	8	17	1	23220	52.773998	84.428574	15.017858	21420	49.874001	73	14.5	28500	55.095001	94	15.25
42	5	0	0	2	37	1	29074.285	67.019859	58.42857	18.303572	23970	65.107002	45	17.625	36030	69.432999	68	18.75
42	5	0	0	3	30	1	29520	69.310143	61.142857	18.553572	18240	67.272003	51	17.625	40470	72.944	68	19.375
42	5	0	0	5	26	1	32415	69.980499	55.166668	18.020834	21720	67.396004	45	17.125	36180	75.596001	68	18.5
42	5	0	0	6	20	1	28740	75.961426	42	18.589285	19830	72.811996	28	17.625	33750	80.391998	51	19.5
42	5	0	0	7	28	1	31242.857	73.443283	47.142857	17.803572	26070	70.365997	39	17.125	35670	77.202003	59	18.375
42	5	0	0	8	26	1	28332.857	73.231712	44	18.196428	10890	69.869003	31	17.5	39300	77.790001	60	19.125
43	0	0	0	2	10	0	21990	48.658001	89.5	13.53125	20220	47.409	73	13.375	25560	50.513	109	13.75
43	0	0	0	3	11	0	22247.143	49.781429	98.714287	14.142858	19080	47.929001	66	13.625	27930	52.009998	130	15.25
43	0	0	0	4	11	0	19778.572	49.797001	94.85714	14	17430	47.639	71	13.75	24420	53.633999	131	14.125
43	0	0	0	5	11	0	21887.143	48.334713	102.71429	13.928572	15510	46.258999	89	13.75	25950	49.820999	126	14.25
43	0	0	0	6	12	0	21278.572	49.544716	100	13.517858	17880	47.373001	75	13.25	26250	53.789001	148	13.75
43	0	0	0	7	12	0	21261.428	51.152142	101.71429	13.553572	18180	48.221001	85	13.375	25740	54.587002	126	13.625
44	1	0	0	1	14	1	28730	67.814667	48	16.583334	27000	65.333	34	16.375	31470	71.806999	58	16.875
44	1	0	0	3	24	1	32824.285	66.818283	57.714287	17.107143	29220	58.417	27	16.375	37110	78.627998	74	18.875
44	1	0	0	4	30	1	30188.572	64.707855	56.57143	16.392857	24390	60.971001	35	15.625	37560	74.536003	73	17.625
44	1	0	0	6	21	1	30707.143	63.095142	64.571426	16.142857	28380	58.289001	55	15.125	36840	69.719002	76	16.625
44	1	0	0	7	20	1	30102.857	68.252998	51.857143	15.678572	25320	62.207001	30	15.125	34500	79.112	68	16.375
44	1	0	0	8	22	1	28785	70.14267	46.166668	15.8125	21810	63.963001	39	15.375	37380	74.467003	62	16.125
45	0	0	0	1	0	0	28530	53.651287	85.428574	14.660714	22170	49.319	80	14.25	33870	65.949997	93	15.25
45	0	0	0	3	9	0	26515.715	51.146427	85.428574	14.142858	22260	48.632	67	13.875	31140	53.638	102	14.5
45	0	0	0	4	9	0	26014.285	50.335144	90.85714	13.767858	22140	47.519001	77	13.375	33390	52.377998	96	14.125
45	0	0	0	5	4	0	27278.572	50.944141	92.428574	13.803572	26070	48.313	69	13.5	29820	55.841	110	14
45	0	0	0	6	4	0	26820	54.223167	86.333336	13.833333	22650	51.691002	82	13.5	32220	56.849998	93	14
45	0	0	0	7	0	0	22764	50.969601	92	13.975	21030	49.724998	74	13.75	26250	53.074001	102	14.5
45	0	0	0	8	0	0	27527.143	51.37043	83.714287	14.071428	15690	48.962002	69	13.75	39240	55.349998	92	14.375
46	1	0	0	1	33	1	26412.857	71.616432	36	14.571428	21660	68.944	23	14.25	30120	75.956001	41	14.875
46	1	0	0	3	35	1	24905	68.9785	45.833332	15.291667	23220	64.5	30	15.125	28980	72.795998	59	15.375
46	1	0	0	4	23	1	25362.857	65.737572	45.142857	14.946428	21240	61.438	38	14.625	30690	68.202003	54	15.25
46	1	0	0	5	37	1	26220	73.039146	38.142857	14.642858	17700	69.762001	26	14.125	33270	78.445999	45	15
46	1	0	0	6	31	1	27700	69.017166	47.666668	14.645833	22830	65.516998	29	14.375	33420	73.348	58	14.875
46	1	0	0	7	35	1	26160	68.565002	48.333332	14.8125	19710	62.210999	42	14.25	33600	71.351997	59	15.375
46	1	0	0	8	18	1	30475.715	72.405289	37.714287	14.482142	26100	68.764	28	14	34710	76.828003	49	14.875
47	1	0	0	2	30	1	27085.715	44.887428	226.85715	15	22080	41.478001	215	14.875	32130	47.675999	240	15.25
47	1	0	0	3	26	1	24548.572	47.569286	226.57143	14.964286	19410	43.702999	186	14.625	29520	52.388	246	15.25
47	1	0	0	4	26	1	24372.857	48.653	219.85715	15.410714	19230	45.855999	178	15	32580	53.154999	244	15.875
47	1	0	0	7	20	1	22602	49.4986	187.60001	15.175	19020	44.693001	90	14.5	27930	59.013	242	15.875
48	1	0	0	1	13	0	30308.572	58.952427	83.85714	14.625	28680	57.165001	68	13.875	32580	63.925999	94	15.25
48	1	0	0	3	13	0	28986	60.923	75.400002	14.175	24810	56.351002	56	13.75	32250	64.43	98	14.5
48	1	0	0	4	16	1	27865	63.294834	77	14.25	25320	58.325001	53	13.625	33540	69.088997	92	14.5
48	1	0	0	5	15	1	27947.143	65.660858	59.57143	14.75	21840	60.762001	43	14.5	33060	69.607002	75	15.25
48	1	0	0	6	17	1	24290	71.886833	41.666668	16.104166	17160	66.297997	16	15.125	34290	85.804001	62	17.625
48	1	0	0	7	13	0	30640	61.470501	68.666664	14.666667	25920	58.238998	59	14.375	34920	63.876999	92	15
48	1	0	0	8	16	1	29837.143	65.469002	62.142857	14.446428	24660	63.195999	44	13.5	34920	70.894997	85	15
49	0	0	0	1	21	1	24351.428	55.521572	87	14.428572	23010	53.200001	73	14.125	26970	58.567001	106	14.625
49	0	0	0	3	21	1	24120	54.317287	86.714287	14.75	16320	53.069	78	14.375	31860	55.851002	94	15
49	0	0	0	4	23	1	22345.715	51.475716	94.571426	14.357142	12120	47.410999	82	14	28260	52.987	103	14.625
49	0	0	0	5	17	1	25701.428	53.329571	86.571426	14.214286	22980	50.158001	69	13.625	31290	56.804001	100	14.5
49	0	0	0	6	23	1	24878.572	58.767715	69.85714	14.125	21450	56.987999	63	13.625	28740	60.581001	78	14.5
49	0	0	0	8	19	1	23215.715	56.545715	84.428574	14.071428	15150	53.320999	75	13.875	32580	61.168999	89	14.375
50	1	4	1	1	10	0	23627.143	74.906425	35.285713	15.089286	21210	70.059998	20	14.625	27840	79.891998	47	15.375
50	1	4	1	3	12	0	25015.715	74.026573	32.857143	14.821428	17490	69.554001	22	14.25	29730	79.189003	46	15.375
50	1	4	1	4	15	1	27188.572	80.335571	25.857143	15.964286	17280	69.781998	10	14.75	41730	105.935	39	18.625
50	1	4	1	5	6	0	33745	70.459503	38.166668	15.75	20280	63.48	21	14.875	39120	77.014999	67	17
50	1	4	1	6	11	0	28277.143	71.586716	37.42857	14.910714	23250	63.393002	23	14.375	32370	76.394997	69	15.75
50	1	4	1	7	14	1	25482.857	71.242287	40.142857	15.107142	16650	66.026001	31	14.625	31410	75.289001	58	15.875
50	1	4	1	8	10	0	25037.143	74.510857	31.857143	15.375	17010	69.330002	17	14.875	34770	81.459	41	16.125
51	1	0	0	1	20	1	28748.572	75.605431	26.571428	14.928572	22800	69.669998	12	14.5	38340	89.542999	33	15.5
51	1	0	0	3	18	1	30620	70.599335	32.833332	15.1875	27300	69.202003	28	14.75	33330	72.356003	35	15.625
51	1	0	0	4	18	1	27831.428	71.505569	27	15.089286	17490	69.720001	24	14.75	37380	75.149002	33	16.125
51	1	0	0	5	12	0	29145	73.572502	27.166666	15.270833	28170	69.603996	22	14.75	31320	77.829002	32	15.75
51	1	0	0	6	14	1	30287.143	85.437859	16.714285	15.285714	21150	75.584999	9	14.625	37920	97.348	27	16.5
51	1	0	0	7	17	1	34365	73.266998	29.25	14.96875	29400	68.139999	15	14.75	36810	84.779999	38	15.25
51	1	0	0	8	12	0	26165	71.507332	28.333334	14.75	14730	68.671997	26	14.375	32790	74.934998	30	15.25
52	1	0	0	1	23	1	27844.285	65.627998	93.571426	13.160714	22710	59.314999	42	12.625	31530	72.32	141	13.875
52	1	0	0	3	24	1	28932.857	62.295715	115.42857	13.053572	20370	57.07	94	12.5	36180	66.464996	147	13.875
52	1	0	0	4	18	1	26520	63.516571	98.428574	13.142858	14220	54.851002	52	12.5	34200	71.027	152	14
52	1	0	0	5	16	1	28212.857	67.131287	83.428574	13.482142	24210	64.053001	45	12.875	31020	72.93	116	14
52	1	0	0	6	8	0	29147.143	68.496712	68.85714	13.107142	25230	62.835999	54	12.625	33330	70.053001	99	13.625
52	1	0	0	7	13	0	27515	62.932667	103.66666	12.854167	22140	56.727001	78	12.75	30450	66.140999	145	13
52	1	0	0	8	13	0	29215.715	70.504143	55.857143	13.375	23400	64.931	31	13	34650	76.092003	93	14.75
53	0	0	0	1	20	1	23858.572	65.047287	39.285713	13.428572	22200	62.698002	33	13	25080	68.012001	50	14.25
53	0	0	0	3	22	1	26005.715	63.121429	40.285713	13.571428	21450	60.546001	31	13.125	33360	66.330002	49	13.875
53	0	0	0	4	17	1	23228.572	66.716003	34.285713	13.25	17250	65.271004	30	12.375	30000	67.859001	43	13.625
53	0	0	0	5	13	0	23850	67.445572	34.285713	13.428572	14520	61.241001	21	13	31740	74.441002	45	13.875
53	0	0	0	6	26	1	25971.428	66.534286	34	13.232142	19170	65.086998	31	13	31920	68.25	38	13.625
53	0	0	0	7	30	1	24840	72.820282	24.571428	14.357142	21420	65.273003	15	13	30450	81.558998	36	15.25
54	1	0	0	1	27	1	22380	59.238144	65.285713	15.303572	16860	55.064999	50	14.375	30390	67.775002	75	16.75
54	1	0	0	3	21	1	23798.572	60.569572	58.57143	15.410714	12810	55.777	35	14.875	32580	69.667	75	16.5
54	1	0	0	4	25	1	22478.572	65.972282	49.857143	15.678572	14010	60.57	21	14.625	29160	84.560997	70	16.375
54	1	0	0	5	23	1	28045.715	64.404999	53.57143	15.678572	20640	58.397999	41	14.75	38220	77.037003	62	17.125
54	1	0	0	6	27	1	22311.428	66.401001	47.857143	15.321428	14460	63.400002	36	14.5	26010	71.418999	57	16.625
54	1	0	0	7	21	1	26211.428	56.762001	61.857143	14.785714	20790	55.140999	51	14.125	31950	60.155998	72	15.25
54	1	0	0	8	25	1	23297.143	54.203285	69.285713	14.821428	21030	51.951	56	14.375	26250	57.514999	77	15.125
55	1	0	0	1	18	1	26485.715	68.733002	47.142857	14.910714	19230	61.882999	36	14	30750	75.515999	57	15.75
55	1	0	0	3	15	1	29734.285	68.096855	42.42857	14.410714	24510	65.988998	34	13.5	36510	71.972	55	15.125
55	1	0	0	4	13	0	29138.572	71.611145	37.42857	14.821428	21900	66.874001	29	14	45210	76.217003	48	15.5
55	1	0	0	5	11	0	32790	74.299858	31.428572	14.625	26070	69.125999	22	13.875	41220	78.481003	50	15.375
55	1	0	0	6	9	0	26220	72.180855	32	15.178572	20670	68.342003	20	14.875	32910	75.667	38	15.75
55	1	0	0	7	16	1	29348.572	65.313004	44.714287	14.875	18660	63.41	33	14.125	39660	69.610001	52	15.5
55	1	0	0	8	14	1	24921.428	69.60643	36	15.017858	13860	65.476997	28	14.25	35550	73.916	43	16.625
56	1	0	0	1	22	1	26100	52.508713	124	16.017857	18960	49.667	112	15.875	32670	55.917	131	16.5
56	1	0	0	3	21	1	29790	51.997429	120.14286	15.517858	23700	45.653	99	14.75	39540	58.084	134	15.875
56	1	0	0	4	18	1	24295.715	51.83857	120.71429	15.75	19830	48.576	116	15.25	32400	54.615002	132	16.125
56	1	0	0	5	14	1	30218.572	56.506859	115.71429	15.732142	22860	50.518002	99	15.25	37980	60.542	149	16.125
56	1	0	0	6	15	1	28088.572	58.328285	89.714287	15.767858	21750	54.415001	69	15.25	40020	63.681	102	16.25
56	1	0	0	7	22	1	29288.572	55.282288	110.28571	15.928572	20730	51.701	69	15.625	35070	61.521999	134	16.125
56	1	0	0	8	21	1	27970	50.049667	129.66667	15.4375	20520	47.522999	118	15.125	35910	52.575001	147	15.625
57	1	0	1	1	18	1	29730	70.294289	20	17.517857	26790	66.213997	15	17	36930	74.692001	25	18
57	1	0	1	3	16	1	28414.285	62.922855	29.428572	16.125	24060	60.618	25	15.875	32460	66.5	33	16.375
57	1	0	1	4	16	1	27435	63.931168	30.5	16.354166	20910	59.978001	28	15.625	30900	71.236	34	16.875
57	1	0	1	5	19	1	28885	68.71183	33.5	17.4375	22290	65.574997	28	16.875	33330	70.655998	40	18.25
57	1	0	1	6	27	1	23301.428	64.629425	33.714287	17.107143	18360	60.958	26	16.25	26970	68.839996	46	18.25
57	1	0	1	7	25	1	25894.285	65.15686	27.714285	16.214285	22440	62.051998	25	15.625	30780	69.052002	30	16.75
57	1	0	1	8	14	1	22242.857	70.337143	30.714285	16.821428	12720	68.650002	24	16.25	36660	71.805	38	17.75
58	1	0	0	3	7	0	29405	67.268837	63.333332	14.958333	21240	64.848999	43	14.625	35910	74.009003	75	16
58	1	0	0	4	12	0	23944.285	66.409431	64.428574	14.5	15000	61.18	45	14.25	32550	71.223999	85	15.125
58	1	0	0	5	14	1	28740	64.955666	71	14.833333	21780	62.328999	56	14.625	34440	67.300003	81	15.625
58	1	0	0	7	18	1	27885	72.812164	47.166668	14.125	23490	69.910004	39	13.125	34260	75.989998	55	14.875
59	1	0	0	1	22	1	28315.715	55.385857	82.571426	15.517858	21540	49.705002	39	14.5	38970	67.492996	122	16.75
59	1	0	0	3	17	1	32764.285	58.564571	65	14.5	12660	51.428001	24	14.25	39060	74.133003	87	15.125
59	1	0	0	4	27	1	26271.428	55.063	67.85714	14.196428	16620	51.049	41	13.5	31710	62.188999	84	14.875
59	1	0	0	5	19	1	29404.285	60.734856	53.714287	14.857142	24690	57.959	36	14.5	33960	69.133003	61	15.125
59	1	0	0	6	20	1	28187.143	65.341003	39.42857	14.732142	22710	60.235001	23	14.375	36090	72.138	53	15.125
59	1	0	0	7	17	1	28182.857	62.373573	48.285713	15.267858	22440	57.320999	17	14.75	41820	78.289001	63	16.25
59	1	0	0	8	26	1	30287.143	57.762428	59.857143	15.053572	23340	54.472	35	14.625	35850	64.033997	74	15.875
60	1	0	0	1	13	0	24878.572	64.614426	46.857143	16.607143	19560	61.625999	32	16.25	29550	67.540001	58	17
60	1	0	0	3	19	1	24227.143	61.954716	55.57143	16.267857	16140	57.219002	33	15.125	36330	71.760002	74	18
60	1	0	0	4	18	1	24290	63.713001	51	16.041666	19170	59.702999	29	15.625	31800	67.662003	77	16.625
60	1	0	0	5	12	0	26250	64.699997	52.714287	16.982143	16440	58.894001	29	16.375	35400	75.463997	70	18
60	1	0	0	6	7	0	24124.285	64.306572	47.714287	16.785715	16920	59.053001	35	16.25	31560	66.366997	75	17.125
60	1	0	0	7	21	1	24467.143	58.450714	66.85714	16.464285	16260	56.084999	55	16.125	35490	62.450001	80	16.875
60	1	0	0	8	14	1	23955	60.376751	65	16.75	15810	56.764999	57	16.25	30690	64.639	79	17.25
61	1	0	0	3	22	1	27312	61.251598	65.400002	15.275	23490	59.932999	60	14.75	31650	63.755001	70	16.125
61	1	0	0	6	20	1	29430	63.191799	56.400002	15.575	26370	58.841	46	15.125	32940	68.306999	63	16.125
61	1	0	0	7	20	1	28410	63.441502	55.75	15.46875	25440	61.980999	51	15.125	31800	65.269997	59	15.75
62	0	0	0	1	19	1	30188.572	66.582146	39.42857	15.607142	24900	59.891998	32	15	38970	72.718002	53	16.125
62	0	0	0	3	19	1	28715	69.23967	37.333332	15.229167	24330	61.667	30	14.875	33810	74.541	47	16
62	0	0	0	4	18	1	31416	71.1222	36.400002	15.725	25350	64.081001	28	15	35400	75.521004	46	16.25
62	0	0	0	5	19	1	27750	66.218666	38.666668	15.333333	26970	60.25	19	15.125	28980	77.776001	49	15.5
63	1	0	0	1	27	1	25251.428	83.495003	32.714287	15.160714	13440	79.089996	28	14.625	38370	87.973	45	15.75
63	1	0	0	3	26	1	24415	79.866997	44.5	14.895833	11400	73.171997	36	14.5	36750	86	58	15.25
63	1	0	0	4	23	1	27900	79.423668	39	15.208333	16200	73.887001	33	14.875	38970	84.320999	45	15.625
63	1	0	0	5	18	1	31000	80.363503	32.333332	14.583333	15300	77.170998	26	14.125	36150	83.449997	40	15
63	1	0	0	6	27	1	23112.857	78.755569	36.285713	14.910714	12600	73.942001	29	14.25	40200	81.681	42	15.75
63	1	0	0	7	34	1	27562.5	83.986252	32.25	14.6875	13290	77.694	22	14	37410	88.489998	44	15.5
64	1	0	0	1	21	1	25660	57.932667	110.33334	17.208334	25080	56.212002	96	17.125	26220	59.641998	125	17.25
64	1	0	0	3	18	1	26620	65.258667	82.166664	17.291666	24420	62.290001	58	17.125	30750	67.533997	92	17.625
64	1	0	0	4	15	1	20230	63.765667	87	17.354166	16050	61.126999	65	17	23580	69.196999	106	17.75
64	1	0	0	5	4	0	26494.285	58.995998	97.14286	17.410715	21390	55.5	73	17	33990	62.731998	117	17.75
64	1	0	0	6	26	1	25020	68.713249	62.25	17.5	23430	65.609001	49	17.125	28020	72.806	81	17.875
64	1	0	0	8	28	1	24810	64.662331	86.666664	16.916666	18240	62.037998	76	16.25	28500	68.371002	92	17.5
65	0	0	0	1	32	1	40120	48.287666	80.333336	13.916667	31140	47.094002	66	13.625	50280	49.799999	91	14.25
65	0	0	0	3	28	1	27934.285	49.371571	78.428574	13.803572	20640	43.554001	52	13.125	38580	54.620998	97	14.5
65	0	0	0	5	20	1	24895	56.868168	73.166664	14.104167	15090	50.828999	52	13.25	48750	65.660004	91	14.75
65	0	0	0	6	32	1	25458	59.551201	43.799999	14.225	15930	55.206001	31	13.625	34530	62.889999	51	14.625
65	0	0	0	7	21	1	26350	54.995998	66.5	14.5625	17760	50.647999	38	13.75	37680	61.277	89	15
66	0	0	0	1	12	0	23798.572	54.627285	77.14286	13.410714	21420	52.377998	71	12.75	29280	58	94	14.75
66	0	0	0	3	18	1	24004.285	55.158142	74	13.303572	21600	52.518002	69	13	26970	58.630001	82	13.75
66	0	0	0	4	19	1	23580	53.517857	73.428574	13.107142	16890	50.287998	65	12.875	29250	56.355	78	13.375
66	0	0	0	5	17	1	24364.285	53.505001	82.428574	13.392858	17910	50	72	13	30720	56.925999	99	14.25
66	0	0	0	6	12	0	21750	55.661858	69.428574	13.303572	16770	52.493999	63	12.875	28770	58.987	77	13.625
66	0	0	0	7	21	1	22684.285	53.408855	71.571426	13.25	19230	52.013	64	12.5	30630	54.971001	79	13.875
66	0	0	0	8	19	1	26315	52.577168	84	13.520833	22620	50.723999	77	13.25	37980	53.870998	91	13.875
67	1	0	0	2	20	1	23292.857	46.921288	85.85714	17	19950	43.402	78	16.125	30360	50.165001	98	17.625
67	1	0	0	3	15	1	24578.572	53.038143	98.85714	17.375	21120	47.175999	76	16.375	27810	62.037998	119	18.25
67	1	0	0	4	24	1	21261.428	48.391716	95.714287	17.392857	13980	46.676998	83	16.75	27270	51.198002	113	17.875
67	1	0	0	5	11	0	24068.572	52.777428	100.42857	17.785715	16110	47.825001	84	17.375	34950	56.988998	116	18.5
67	1	0	0	6	11	0	23854.285	52.114857	87.285713	18.071428	16650	49.216999	75	17.625	30540	60.577999	105	18.625
67	1	0	0	7	22	1	23618.572	48.81443	88.85714	17.571428	19560	47.083	77	17.125	30540	51.192001	97	17.875
67	1	0	0	8	30	1	24690	48.750141	86.714287	17.392857	21630	44.652	73	16.875	26610	52.59	104	17.875
68	1	0	0	3	16	1	32592.857	72.700569	41	14.303572	24960	65.977997	30	13.625	38820	81.713997	55	14.875
68	1	0	0	4	19	1	30660	76.300331	33	14	24990	67.806999	13	13.125	35820	89.657997	44	14.625
68	1	0	0	5	15	1	30745.715	73.886002	35.714287	13.821428	20250	70.538002	23	12.625	40290	77.859001	48	14.5
68	1	0	0	6	15	1	30675	69.308167	55.666668	13.541667	13920	62.974998	41	12.625	46920	78.544998	79	14.25
68	1	0	0	7	11	0	35600	72.42717	41.5	13.479167	20670	65.752998	19	13	42450	83.693001	61	14.625
69	1	0	0	1	13	0	28465.715	68.04686	41.857143	14.375	26160	65.893997	37	14.125	30990	71.554001	45	14.625
69	1	0	0	3	14	1	27600	70.476143	41.714287	15.125	25140	65.352997	34	14.75	30240	79.202003	52	15.5
69	1	0	0	4	17	1	29524.285	70.294289	45.142857	16.017857	20640	62.321999	33	14.25	42150	77.843002	60	17.625
69	1	0	0	5	20	1	27004.285	63.14257	58	14.214286	21120	59.694	50	13.625	31650	65.626999	75	14.625
69	1	0	0	6	12	0	27630	73.363335	40.5	14.4375	19320	68.549004	31	14.125	35340	83.379997	45	14.75
69	1	0	0	7	10	0	27758.572	73.835999	40	14.75	21240	69.865997	34	14.5	33990	75.746002	47	15.125
69	1	0	0	8	21	1	27250	67.860832	49.5	14.5625	21600	65.010002	40	14	32280	71.584	63	14.875
70	1	0	1	1	13	0	27411.428	72.068001	51.57143	17.803572	21630	62.279999	16	16.25	30900	85.75	78	19.875
70	1	0	1	3	18	1	28821.428	68.761856	57.285713	16.928572	26070	61.624001	31	16	31440	75.232002	89	17.875
70	1	0	1	6	4	0	28200	66.9095	53.166668	16.583334	25470	64.557999	44	16.375	32610	70.939003	62	16.875
70	1	0	1	7	12	0	28370	65.412331	68.5	16.645834	24630	61.667	56	15.875	31440	67.418999	82	16.875
71	1	0	0	2	22	1	29781.428	70.326714	63.57143	12.642858	22260	65.892998	43	12.375	35670	76	85	13
71	1	0	0	3	24	1	31422.857	66.714142	85.714287	12.303572	28800	59.990002	73	11.875	35400	72.365997	111	12.75
71	1	0	0	4	26	1	30244.285	63.247856	89	12.642858	26040	60.675999	71	12.375	33720	69.656998	103	13.125
71	1	0	0	5	10	0	33047.145	68.820572	75.428574	12.875	30570	66.442001	46	12.375	35100	75.594002	89	13.5
71	1	0	0	6	26	1	29948.572	79.678574	33	12.910714	24180	75.877998	17	12.625	36450	85.439003	51	13.125
71	1	0	0	7	22	1	29627.143	79.426575	42.42857	13.553572	22740	71.080002	15	12.75	34560	90.845001	65	15.75
71	1	0	0	8	25	1	31337.143	68.333	75.571426	12.678572	26010	64.333	58	12.25	34980	73.988998	92	13
72	1	0	0	1	11	0	28542.857	54.138287	51.857143	13.553572	24840	50.056	47	12.875	33630	59.359001	58	13.875
72	1	0	0	3	17	1	28825.715	56.460144	48.714287	13.946428	24540	53.312	45	13.625	33690	60.403	57	14.5
72	1	0	0	4	15	1	29798.572	56.357571	53.57143	13.589286	24210	50.175999	44	13.25	35790	59.709	64	13.75
72	1	0	0	5	11	0	29850	49.981998	56.285713	13.589286	25110	48.591	50	13.25	37860	51.062	64	13.875
72	1	0	0	6	16	1	28380	54.391571	55.42857	13.089286	25920	50.895	49	12.75	31200	57.936001	61	13.625
72	1	0	0	7	20	1	28962.857	53.62257	56.142857	13.482142	25530	52.537998	51	13.125	35040	55.263	61	14
72	1	0	0	8	19	1	29927.143	53.991428	55.857143	13.285714	25230	49.698002	52	12.875	35550	59.946999	62	13.75
73	1	0	0	2	16	1	25637.143	72.647003	59.142857	19.125	22740	69.836998	50	18.75	29940	74.722	78	19.875
73	1	0	0	3	17	1	27180	71.301285	66.285713	18.946428	24090	67.912003	60	18.375	31470	76.311996	74	19.25
73	1	0	0	4	18	1	25594.285	74.139145	62.285713	19.214285	15300	69.560997	40	18.625	32220	85.820999	77	19.625
73	1	0	0	5	23	1	27145.715	71.104858	64.571426	19.142857	20130	64.290001	54	18.625	35520	78.471001	78	19.5
73	1	0	0	6	26	1	26352.857	78.256142	53.285713	18.946428	18660	73.650002	46	18.25	34080	82.896004	57	19.625
73	1	0	0	7	23	1	25658.572	80.347572	43.42857	19.285715	20670	75.587997	27	18.625	33780	93.782997	52	19.875
73	1	0	0	8	26	1	28277.143	78.288002	53.714287	19.392857	22260	71.982002	32	19.125	32790	89.524002	70	19.75
74	1	0	0	1	14	1	29897.143	73.174568	31	19.803572	24240	71	26	19.25	35940	76.893997	38	20.5
74	1	0	0	3	20	1	28414.285	74.10157	33	20.142857	21780	71.694	27	19.625	33900	75.717003	41	20.625
74	1	0	0	4	22	1	26730	71.856712	33	19.535715	19890	69.788002	29	19	36540	74.439003	38	20.75
74	1	0	0	5	16	1	31932.857	75.193428	25.857143	19.178572	28500	72.392998	21	18.5	39090	79.190002	33	19.75
74	1	0	0	6	14	1	28448.572	76.369858	25.714285	19.946428	20670	74.449997	20	19.75	34470	79.389	31	20.25
74	1	0	0	7	27	1	27347.143	76.011002	25.571428	19.946428	23550	73.448997	23	19.375	33450	79.573997	30	20.5
75	1	0	0	1	11	0	27767.143	61.682999	31.428572	16.535715	21930	59.68	23	16.125	30000	64.627998	40	16.75
75	1	0	0	3	11	0	27784.285	60.391998	39.285713	16.839285	26520	59.224998	34	16.625	29970	61.074001	42	17
75	1	0	0	4	11	0	26850	60.739571	39.57143	16.535715	21870	56.856998	26	16.125	29640	64.495003	63	17.125
75	1	0	0	5	9	0	29678.572	63.304855	28	17.035715	25410	58.34	21	16.375	35160	68.745003	42	18.875
75	1	0	0	6	3	0	27377.143	65.919426	24.571428	16.678572	22680	62.514	16	16.375	30930	68.831001	40	16.875
75	1	0	0	7	6	0	28594.285	60.619144	36.57143	16.410715	24780	58.943001	25	16.25	31410	62.782001	50	16.625
75	1	0	0	8	4	0	27552.857	60.903427	36.42857	16.214285	23040	59.688	31	15.875	31770	62.028	44	16.5
76	1	0	1	1	18	1	24257.143	61.835144	64.285713	17.75	18750	56.814999	41	17.125	27900	66.188004	90	18.625
76	1	0	1	3	26	1	25517.143	67.085999	49.57143	18.821428	20880	64.586998	39	18.375	33630	70.533997	61	19.375
76	1	0	1	4	26	1	24470	65.650169	53.833332	18.479166	22440	63.108002	44	17.625	26820	68.504997	61	19.125
76	1	0	1	5	23	1	24835.715	63.086857	65.428574	18.553572	18750	56.507	34	17.875	30720	68.931	89	20.125
76	1	0	1	6	26	1	25410	63.969856	63.285713	18	20250	60.907001	48	17.375	30660	67.188004	73	18.375
76	1	0	1	7	18	1	24300	61.517857	71	18.125	18180	59.261002	61	17.5	30300	62.824001	78	18.375
76	1	0	1	8	23	1	24972.857	62.903141	63.142857	18.160715	19800	58.909	41	17.75	28620	69.195999	85	18.875
77	0	3	0	1	19	1	27530	70.00367	22.333334	13.833333	23790	64.912003	18	13.625	33690	76.119003	29	14.125
77	0	3	0	3	14	1	25585.715	62.358284	34	13.446428	14010	59.444	13	13	31230	68.124001	61	14.25
77	0	3	0	4	12	0	25578	63.395	34.799999	13.725	21480	60.837002	26	13.125	31500	65.841003	41	14.25
77	0	3	0	5	4	0	27750	68.721001	26.5	13.854167	23220	61.875999	16	13.25	31950	77.069	51	14.625
78	1	0	0	4	23	1	25894.285	73.791145	29.428572	16.196428	18900	70.292	18	15.625	37530	81.262001	45	16.5
78	1	0	0	5	22	1	29118	72.114601	35.400002	16.1	24540	63.335999	27	15.5	35580	76.260002	51	17
78	1	0	0	6	21	1	29115	72.703835	30.5	16.5625	19110	66.378998	18	16	40860	79.920998	46	17.5
79	1	4	0	1	16	1	24334.285	57.643856	60.857143	15.625	17790	53.931999	48	15.25	33720	62.103001	73	16.125
79	1	4	0	3	22	1	24257.143	58.673	55.857143	15.285714	16320	53.735001	47	15	29730	60.259998	68	16.125
79	1	4	0	4	17	1	24325.715	59.061855	61.285713	15.642858	14550	52.810001	55	15.25	35820	61.011002	74	16.25
79	1	4	0	5	12	0	28752	58.215401	61.200001	15.725	24330	55.319	49	15.375	36870	62.573002	68	16.25
79	1	4	0	6	20	1	24758.572	56.797142	68	15.035714	15720	53.963001	52	14.375	37080	61.379002	78	15.625
79	1	4	0	7	15	1	25024.285	58.330429	59.57143	15.339286	18630	54.537998	45	14.75	37980	64.444	71	16
79	1	4	0	8	16	1	23760	59.994667	57	15.5625	19530	57.539001	44	15	29070	62.856998	73	15.875
80	1	0	0	1	25	1	30758.572	67.149002	25.857143	16.517857	21150	66.128998	20	16.25	36720	68.355003	32	17.125
80	1	0	0	3	14	1	28765.715	64.160568	28.285715	16.142857	19170	61.094002	23	15.875	36240	68.030998	32	16.5
80	1	0	0	4	16	1	36395	77.966835	21	16.020834	27840	62.765999	13	15	44250	90.154999	40	17
80	1	0	0	5	16	1	29267.143	61.908428	29.285715	16.660715	11880	59.333	22	16.125	37500	67.833	36	17.125
80	1	0	0	6	14	1	27606	72.617203	23.799999	16.5	20430	67.789001	16	16.25	33660	76.705002	28	16.75
80	1	0	0	7	18	1	30142.5	70.098999	24.5	16.84375	21330	68.709	21	16.25	36390	71.991997	29	17.25
80	1	0	0	8	17	1	31165.715	70.07814	24.714285	16.785715	19950	67.214996	19	16.25	37530	72.705002	30	17.25
81	1	0	0	1	17	1	25388.572	71.240425	57	13.607142	20760	66.547997	26	13.125	30450	83.252998	74	14
81	1	0	0	3	34	1	26374.285	69.576859	59.285713	13.857142	22290	64.952003	44	13.125	32580	79.204002	68	14.625
81	1	0	0	4	26	1	23674.285	73.159431	54.57143	14.107142	13680	64.188004	27	13.25	28560	89.523003	73	16.125
81	1	0	0	5	11	0	30565.715	70.204285	56	13.571428	27750	63.681999	42	13.125	32850	74.123001	76	14
81	1	0	0	6	27	1	26202.857	77.120857	47.42857	13.982142	16860	71.762001	39	13.625	29910	84.070999	61	14.25
81	1	0	0	7	15	1	27012.857	70.752289	59.57143	14.482142	23250	67.254997	51	13.875	33090	74.182999	63	15
81	1	0	0	8	19	1	26360	69.023666	61.5	13.791667	16110	64.748001	39	13.125	31080	77.753998	80	14.75
82	1	0	0	1	6	0	31525.715	58.589573	97.571426	15.928572	24990	51.827999	69	15.375	36480	64.579002	121	16.25
82	1	0	0	3	10	0	28881.428	51.475857	101.85714	16.482143	23670	49.154999	91	16	33360	54.244999	116	17.125
82	1	0	0	4	8	0	28405.715	51.348145	108.57143	16.142857	19590	50.359001	92	15.875	39390	52.841999	125	16.5
82	1	0	0	5	7	0	33372.855	51.421288	102.14286	16.303572	29970	49.719002	92	16	36330	53.992001	109	16.625
82	1	0	0	6	3	0	29095.715	53.555428	113.85714	15.732142	25200	50.743	100	14.875	36270	57.678001	124	16.25
82	1	0	0	7	5	0	28148.572	54.528286	111.85714	16	18930	51.477001	102	15.625	36600	56.157001	124	16.75
82	1	0	0	8	3	0	31911.428	60.094715	98.714287	16.428572	21720	54.287998	68	15.875	37380	66.723	121	17.375
83	1	0	0	1	10	0	29455.715	60.838856	72	14.892858	23430	57.567001	66	14.25	36000	67.473	79	15.5
83	1	0	0	3	14	1	30077.143	59.165001	69.714287	15.214286	27000	57.27	60	14.125	35490	62.696999	77	16.375
83	1	0	0	4	15	1	29768.572	59.512287	68.714287	14.571428	20970	55.319	47	13.875	34050	62.102001	80	15.5
83	1	0	0	5	10	0	29310	60.752571	75.571426	14.642858	22740	58.903999	71	14	36150	62.021	81	15.125
83	1	0	0	6	18	1	31547.143	66.028717	66.571426	14.142858	27510	62.914001	54	12.75	38580	70.027	80	15.5
83	1	0	0	7	18	1	29034	61.732601	76.800003	15	19110	56.513	67	14.625	34800	66.984001	86	15.5
84	0	0	0	2	14	1	25830	58.935143	41.857143	17.892857	17910	55.986	28	17.375	29580	69.135002	64	18.375
84	0	0	0	3	17	1	28130	59.041	48.833332	17.729166	23040	55.917	31	17.25	31140	65.367996	68	18.375
84	0	0	0	4	17	1	26524.285	56.485714	38.857143	17.803572	17580	55.154999	27	17.25	36390	57.848	53	18.375
84	0	0	0	5	15	1	27355.715	57.655857	65.285713	17.714285	21900	51.316002	43	16.375	33330	73.570999	78	19.125
84	0	0	0	6	9	0	28020	56.116142	77.14286	17.303572	24120	53.242001	68	16.5	33930	59.414001	87	18
84	0	0	0	7	13	0	27458.572	59.999573	56.142857	17.607143	18600	54.161999	38	16.375	33480	73.452003	74	19.125
85	0	0	0	1	12	0	24972.857	61.043571	57	14.785714	19230	57.256001	43	14.125	34530	66.102997	68	15.125
85	0	0	0	3	13	0	24587.143	60.491287	64	14.892858	18990	54.752998	45	14.375	31200	68.014	83	15.375
85	0	0	0	4	21	1	25815	58.622833	66.833336	14.4375	20550	55.806	59	14.125	31890	61.355	82	14.875
85	0	0	0	5	19	1	27672.857	62.484287	61.42857	14.660714	25530	59.182999	41	14.375	30060	67.779999	76	15.375
85	0	0	0	6	18	1	24810	61.904713	54.57143	15.089286	23010	59.811001	48	14.375	26190	63.534	63	16
85	0	0	0	7	17	1	26375	62.026501	57.833332	15.0625	21840	58.752998	45	14.625	33060	66.056999	69	15.625
85	0	0	0	8	6	0	26897.143	62.751713	51.857143	14.660714	19380	59.494999	42	14.375	32370	67	62	15.125
86	1	0	0	1	18	1	23390	43.843834	195.33333	13.354167	15480	41.219002	176	12.875	30450	50.009998	223	13.75
86	1	0	0	3	20	1	22440	49.947857	168.71428	13.5	14820	44.368	50	12.5	30600	64.028	211	15.375
86	1	0	0	5	20	1	31160	57.679165	115.33334	13.833333	26100	53.624001	64	13.375	38580	63.112	160	14.375
86	1	0	0	6	20	1	23460	51.930286	154	13.714286	14520	45.685001	80	13.125	32010	59.698002	198	14.5
86	1	0	0	7	22	1	26301.428	48.352142	171.42857	13.732142	15870	43.314999	71	13	33360	61.667	207	14.125
87	0	0	0	1	5	0	28045.715	50.923286	75.714287	13.178572	22710	46.415001	60	12.375	35190	60.737	89	14.125
87	0	0	0	3	8	0	25855.715	50.355	73.714287	13.232142	20730	42.908001	59	12.375	29340	60.174	92	13.875
87	0	0	0	4	10	0	25234.285	47.41943	74.285713	12.964286	14940	42.883999	53	12.5	35280	56.881001	83	14.25
87	0	0	0	5	3	0	28045.715	45.189144	73.14286	12.785714	23280	43.16	61	12.125	31800	47.402	82	13.125
87	0	0	0	6	5	0	25615.715	54.121857	62.857143	13.089286	22950	48.131001	30	12.375	27570	72.293999	79	14.125
87	0	0	0	7	17	1	23678.572	54.906429	73.85714	13.357142	18420	47.747002	26	12.875	29700	71.676003	101	14.25
87	0	0	0	8	11	0	25997.143	57.546001	64.85714	13.107142	17850	45.692001	42	12.5	30840	68.162003	85	13.625
88	1	0	0	2	13	0	25695	59.017166	93.5	15.104167	20310	53.888	77	14.75	30300	63.129002	128	15.5
88	1	0	0	4	10	0	22465	59.3465	81.166664	15.854167	17580	53.348999	56	15.25	28650	63.726002	106	16.25
88	1	0	0	5	6	0	22785	63.926666	61	16.458334	16590	58.429001	32	16	33360	69.531998	90	16.875
88	1	0	0	6	18	1	24255	64.188835	63	15.9375	21300	58.370998	27	15.5	29850	71.778999	87	16.5
88	1	0	0	7	30	1	25547.143	60.631001	80.714287	15.357142	17550	56.651001	41	14.875	30630	68.376999	114	16.25
88	1	0	0	8	22	1	27355.715	59.724998	86.428574	15.607142	17280	55.125	68	15.25	37050	62.932999	130	16
89	1	0	0	1	10	0	35378.57	56.263	81.714287	18.446428	22170	55.539001	69	18.125	48630	57.372002	98	18.75
89	1	0	0	3	15	1	33334.285	60.516571	66.285713	18.589285	23190	58.541	52	18	50910	63.423	80	19.25
89	1	0	0	4	12	0	30330	61.656715	66.14286	18.642857	18000	58.071999	45	17.75	52440	66.142998	88	19.5
89	1	0	0	5	11	0	35224.285	63.960857	55.42857	18.535715	30270	59.432999	41	17.5	44970	69.855003	69	19.625
89	1	0	0	6	5	0	34264.285	64.310715	44.714287	17.875	24690	61.599998	37	17.5	48450	66.696999	49	18.375
89	1	0	0	7	4	0	31752.857	64.784142	50.57143	18.642857	26070	61.792999	43	18.25	38850	67.481003	74	19
89	1	0	0	8	6	0	30317.143	60.895428	62.57143	18.875	14550	58.790001	48	18	42330	65	84	20.75
90	1	0	0	1	27	1	24850	68.982666	33.833332	15.833333	17640	66.917	24	15.5	33630	71.514999	43	16.25
90	1	0	0	3	28	1	24942.857	74.123856	29.285715	16.285715	16440	70.582001	22	15.875	33030	76.345001	44	16.375
90	1	0	0	4	14	1	23195	76.912834	27.333334	15.5	15000	72.338997	19	15	33960	82.670998	32	15.875
90	1	0	0	5	15	1	27765	76.406754	23	16.25	20010	70.637001	16	15.5	33180	83.425003	32	16.875
90	1	0	0	6	19	1	21730	86.160835	13.833333	16.729166	13350	83.694	10	16.5	26790	90.139	18	16.875
90	1	0	0	7	16	1	23811.428	85.709572	15.428572	16.535715	20130	82.903999	13	16.125	31200	89.400002	19	16.875
90	1	0	0	8	16	1	23575.715	89.195427	13.142858	16.535715	17040	87.888	10	16.25	26310	92.413002	15	16.75
91	1	0	0	1	24	1	25200	47.162998	111.85714	17.446428	18960	45.057999	92	16.875	27660	49.134998	148	17.875
91	1	0	0	3	17	1	26435	48.473667	130.83333	17	23070	45.952	97	16.75	29400	52.222	166	17.375
91	1	0	0	4	16	1	27587.143	48.182858	105.28571	17.285715	17430	46.139	90	16.625	35580	49.986	155	18
91	1	0	0	5	15	1	25955	48.858501	93.833336	17.458334	20130	45.148998	79	17.125	30990	53.188999	106	17.75
91	1	0	0	6	23	1	23125	52.829834	119.16666	17.520834	18000	51.206001	103	17.25	27840	56.414001	146	17.875
91	1	0	0	7	21	1	24940	51.518333	111.33334	17.75	17430	49.085999	96	17.25	30480	53.756001	130	18.125
92	0	3	0	1	17	1	23340	50.808857	60.285713	16.285715	18690	47.698002	53	15.5	29400	53.167	70	16.875
92	0	3	0	3	21	1	24454.285	50.098145	65	15.892858	23010	48	53	15.625	25290	53.174	77	16.375
92	0	3	0	4	19	1	22290	49.557144	64.571426	15.553572	20160	47.243999	52	15.25	25620	54.526001	71	16
92	0	3	0	5	16	1	27454.285	52.525002	54	16.017857	16200	49.888	41	15.25	32640	56.175999	64	16.75
92	0	3	0	6	16	1	26995	51.825668	53.833332	15.458333	23430	49.875	47	15.125	29220	53.759998	66	16
92	0	3	0	7	11	0	25028.572	50.785858	62	15.803572	21210	49.140999	54	15.5	29310	53.389	72	16.25
92	0	3	0	8	16	1	24278.572	50.043144	63.857143	15.553572	21720	48.042	55	15.375	26490	53.75	69	16.25
93	1	0	0	3	13	0	26532.857	67.626854	90.714287	17.25	20760	65.464996	70	17	37290	70.373001	109	17.5
93	1	0	0	4	12	0	24985.715	66.941856	92.571426	17.107143	17700	62.833	75	16.875	41250	72.050003	110	17.625
93	1	0	0	5	14	1	29700	65.140289	93.85714	17.357143	25080	63.484001	75	17.125	36060	67.806	108	17.625
93	1	0	0	6	6	0	26125	68.715164	83.833336	16.291666	20760	65.374001	66	15.625	33180	71.911003	93	16.875
93	1	0	0	7	3	0	26314.285	66.309425	88.14286	16.892857	19200	62.021	65	16.625	31470	70.567001	108	17.25
93	1	0	0	8	6	0	24660	66.8965	88.333336	16.895834	18060	63.181	55	16.5	35640	73.917999	102	17.375
94	1	0	0	1	16	1	27968.572	65.641853	109.42857	17.428572	24330	58.087002	74	17	33390	74.75	134	18
94	1	0	0	3	22	1	32627.143	61.402573	99.428574	17.428572	25770	57.148998	89	16.625	44370	65.042	104	18.25
94	1	0	0	4	24	1	21322.5	62.536251	96.25	16.71875	15390	55.145	84	16.375	32850	66.833	114	17
94	1	0	0	5	21	1	33250	59.665501	110.16666	16.75	29970	54.403999	106	16.125	36810	68.466003	114	17.75
94	1	0	0	6	21	1	29970	63.891167	116.66666	17.104166	26190	56.438	84	16.625	34140	74.977997	129	17.75
94	1	0	0	7	20	1	23884.285	63.867428	98.571426	16.035715	19020	54.756001	61	15.75	28710	81.161003	121	16.5
94	1	0	0	8	20	1	28268.572	64.875999	98.285713	16.910715	13770	60.595001	85	16.125	42450	75.372002	112	18
95	1	0	0	1	15	1	31242.857	66.090858	50	13.875	23910	61.948002	37	13.5	44580	73.046997	60	14.375
95	1	0	0	3	9	0	25272.857	73.011574	34	13.321428	22080	70.377998	31	12.5	29910	76.578003	38	14.125
95	1	0	0	4	13	0	26207.143	71.712425	37.285713	13.678572	15240	65.484001	21	13	36300	80.051003	49	14.25
95	1	0	0	5	6	0	24430	67.437332	45	13.729167	20580	64.629997	40	13.5	28920	70.938004	51	14
95	1	0	0	6	7	0	24105	73.282669	32	13.083333	19230	66.989998	16	12.5	29130	80.641998	49	13.75
95	1	0	0	7	7	0	25474.285	74.694283	31	13	18390	68.281998	19	12.25	32040	81.065002	45	13.75
95	1	0	0	8	7	0	29472.857	71.85643	37.714287	12.839286	25860	69.824997	30	12.5	35190	75.305	46	13.125
96	0	0	0	1	11	0	35160	62.006428	73	14.928572	31800	58.841	45	14.625	38760	66.717003	92	15.375
96	0	0	0	3	3	0	35378.57	61.852715	80.571426	14.625	25560	57.984001	65	14.125	42240	68.734001	97	15.25
96	0	0	0	4	4	0	32524.285	59.782288	74.571426	14.660714	28140	57.335999	65	14.125	39930	61.991001	85	15.375
96	0	0	0	5	3	0	32622.857	71.168144	40.714287	14.946428	27210	65.801003	31	14.5	37500	75.931999	58	15.375
96	0	0	0	6	1	0	29627.143	70.720428	40	15.303572	21870	65.407997	34	14	38490	73.75	50	16.25
96	0	0	0	7	0	0	35562.855	67.064713	50.714287	15.017858	32430	64.834999	36	14.75	41400	70.474998	64	15.625
97	0	0	0	1	19	1	21677.143	52.680859	137.85715	12.928572	15480	49.32	127	12.625	25170	56.889	155	13.25
97	0	0	0	4	17	1	25218	53.743401	135.39999	13.575	17430	51.612	124	12.625	29700	55.944	148	14.375
97	0	0	0	5	22	1	21865.715	59.373573	111.71429	13.053572	18540	52.449001	73	12.375	27120	68.027	136	13.875
97	0	0	0	6	18	1	22958.572	59.972141	110.71429	13.321428	16260	53.366001	78	12.625	29070	67.481003	132	14.125
97	0	0	0	7	16	1	22830	52.797165	129.83333	12.875	14040	49.880001	120	12.5	32850	54.34	149	13.25
97	0	0	0	8	24	1	24625	50.997833	144.5	12.854167	20790	48.674	134	12.625	29130	53.77	153	13.125
98	0	0	0	1	22	1	24162.857	63.452	30.428572	17.196428	21720	61.990002	22	16.875	26910	67.419998	34	17.625
98	0	0	0	3	20	1	24145.715	64.631432	28	17.160715	20730	62.776001	22	16.75	27150	67.747002	33	17.375
98	0	0	0	4	19	1	25860	63.034859	33	17.071428	20520	60.605999	26	16.75	30630	65.926003	40	17.25
98	0	0	0	5	21	1	26262.857	66.095573	25.714285	17.303572	24210	63.583	22	16.75	28470	68.567001	29	17.625
98	0	0	0	6	21	1	24720	64.680573	28.142857	17.25	22950	61.896	21	16.875	28410	67.908997	36	17.875
98	0	0	0	7	20	1	24887.143	66.280998	26.714285	17.232143	18420	59.868	19	16.625	28200	70.361	42	17.75
98	0	0	0	8	17	1	27060	65.411331	27.666666	17.145834	24720	64.041	22	16.375	28950	68.221001	30	18
99	1	3	0	1	15	1	27038.572	67.337425	25.571428	15.875	23160	64.202003	14	15.375	35130	74.167	32	16.25
99	1	3	0	3	18	1	28251.428	63.95557	31.142857	15.446428	25440	62.816002	28	15.125	31290	64.651001	36	15.75
99	1	3	0	5	18	1	24565	68.306	24.166666	15.416667	18120	64.760002	19	15.125	36870	70.569	31	15.75
99	1	3	0	6	19	1	30420	74.591568	17.857143	16.321428	25740	67.550003	10	15.25	39330	85.407997	22	17.5
99	1	3	0	7	18	1	30248.572	60.974998	40	15.964286	20700	57.068001	23	15.625	36900	66.021004	53	16.25
100	1	0	0	2	26	1	22170	61.636856	24	14.660714	14310	57.050999	18	14.25	27270	67.366997	34	15.125
100	1	0	0	3	25	1	24835.715	60.397285	25.428572	14.428572	19860	57.919998	22	14	27960	62.648998	30	14.75
100	1	0	0	4	19	1	21355.715	61.619427	23.285715	14.607142	15600	58.301998	19	14.25	31650	64.468002	26	14.875
100	1	0	0	5	28	1	34626	64.583	24.4	14.55	29160	62.431999	20	13.875	40020	66.227997	29	14.875
100	1	0	0	6	23	1	26620	72.052498	27.5	14.291667	18510	65.599998	17	13.5	34350	81.811996	44	14.625
100	1	0	0	7	27	1	25320	71.092003	27.799999	14.825	16890	69.122002	20	14.25	32220	72.632004	46	15.75
100	1	0	0	8	22	1	27338.572	65.379715	25.571428	14.535714	16080	62.93	23	13.875	37770	70.157997	30	15
101	0	0	0	3	27	1	22560	66.037285	65.428574	16.446428	12660	61.200001	50	15.625	29790	73.125	89	17
101	0	0	0	4	26	1	23220	65.713402	75.400002	15.825	14580	61.664001	63	14.625	30600	70.573997	96	17.875
101	0	0	0	5	18	1	19727.143	68.327003	63.714287	16.142857	12120	61.092999	35	15	30030	80.261002	89	17.125
101	0	0	0	6	25	1	24580	71.612335	48	15.666667	19410	70.628998	44	15.125	29940	72.564003	51	16.375
102	1	0	0	1	7	0	26610	56.086857	152.57143	16.785715	22590	50.763	111	16.25	35070	63.041	197	17.5
102	1	0	0	3	8	0	24921.428	57.769855	134.85715	17.25	16800	51.484001	63	16.25	36480	66.281998	191	19.75
102	1	0	0	4	8	0	26745	52.27	172.25	16.625	23250	51.570999	151	16.375	33750	52.960999	183	16.875
102	1	0	0	5	5	0	25165.715	57.32143	147.42857	16.410715	11580	49.091	65	15.5	33090	67.707001	193	17.125
102	1	0	0	6	8	0	31298.572	52.575855	179	16.392857	20100	49.209	142	16.125	38850	56.198002	202	16.625
102	1	0	0	7	7	0	27977.143	55.240143	152.71428	16.392857	18720	48.952999	63	16.125	31020	66.699997	193	16.625
102	1	0	0	8	4	0	23362.5	54.952999	153	16.90625	12840	49.23	110	16.125	36180	59.837002	184	18.125
103	1	0	0	1	23	1	27801.428	61.617287	50.42857	13.125	23610	58.366001	38	12.875	32670	65.735001	63	13.375
103	1	0	0	3	28	1	26897.143	61.653286	58	13.160714	22020	57.25	51	12.375	29850	64.327003	68	13.5
103	1	0	0	4	26	1	26775	56.988499	71	12.645833	23010	54.012001	59	12.375	30480	61.848	81	13.125
103	1	0	0	5	26	1	31195.715	61.549858	55.142857	13.071428	20460	58.984001	29	12.75	36720	72.042	66	13.375
103	1	0	0	6	22	1	30017.143	62.303001	51.714287	13.107142	27390	58.179001	38	13	32370	65.922997	73	13.25
103	1	0	0	7	24	1	27715.715	62.116573	51.42857	12.767858	21990	58.796001	39	12.25	31980	66.754997	59	13.125
103	1	0	0	8	24	1	28675.715	62.361286	53.42857	12.857142	23580	57.845001	45	12.625	31260	67.616997	68	13.125
104	1	0	0	1	13	0	28157.143	54.601715	81.85714	16.035715	24960	51.692001	74	15.75	31020	58.036999	93	16.5
104	1	0	0	3	12	0	29315	53.464333	87.666664	15.9375	27210	51.771	76	15.5	32970	56.443001	95	16.625
104	1	0	0	4	4	0	26190	53.553001	84.571426	15.785714	23190	50.293999	34	15.25	31380	65.505997	100	16.5
104	1	0	0	5	5	0	31838.572	58.398857	64.571426	16.017857	30060	54.407001	36	15.75	34980	65.778	84	16.375
104	1	0	0	6	8	0	27608.572	60.284	59.857143	16.107143	19530	52.790001	36	15.375	34740	64.900002	90	16.75
104	1	0	0	7	2	0	28524	55.774601	80.800003	15.7	25020	53.080002	69	15.5	32880	57.676998	95	16
105	1	0	0	1	16	1	25680	53.656715	92.571426	14.660714	21600	50.644001	76	14.5	32220	58.791	99	15
105	1	0	0	3	10	0	25778.572	56.265999	86	14.910714	21030	51.096001	29	14.25	33420	75.695999	117	15.5
105	1	0	0	4	12	0	23271.428	62.05957	78.714287	16.196428	18270	53.605999	31	14.5	27690	83.138	96	20.375
105	1	0	0	5	9	0	30295.715	57.52557	92.85714	15.714286	22170	50.076	65	14.75	44040	70.505997	112	16.75
105	1	0	0	6	8	0	28058.572	57.466145	87.14286	15.357142	23550	51.873001	70	14.75	38220	68.960999	100	16
105	1	0	0	7	11	0	27300	53.810429	97.714287	15.196428	22380	50.493999	77	14.75	34770	63.117001	115	15.625
105	1	0	0	8	10	0	26875.715	57.126999	83.428574	14.875	13290	51.521	45	14.625	35670	70.478996	95	15.125
106	0	3	0	1	19	1	27008.572	68.757286	26	16.303572	21900	65.447998	22	16	32970	73.566002	33	16.875
106	0	3	0	3	22	1	25350	66.087288	30	16.357143	16140	63.513	23	15.625	31170	69.139	35	16.625
106	0	3	0	4	22	1	23832.857	70.072289	25	16.732143	19650	64.948997	20	16	30300	73.212997	31	17.625
106	0	3	0	5	13	0	29922.857	73.347145	22.571428	16.875	23730	69.402	16	16.25	39900	79.786003	28	17.625
106	0	3	0	6	16	1	26661.428	71.972717	22.857143	16.75	20580	70.251999	17	16.125	32490	74.418999	30	17.5
106	0	3	0	7	21	1	26438.572	73.820717	20.571428	16.767857	19050	70.154999	16	16.375	30600	79.637001	25	18
106	0	3	0	8	24	1	25774.285	73.270142	19	16.696428	17940	69.388	16	16.125	36630	76.097	23	17.5
107	1	0	0	1	23	1	27415	70.720497	20.833334	17.5625	23880	69.108002	18	17.125	32640	72.731003	24	18
107	1	0	0	3	14	1	27188.572	65.751999	27.857143	17.410715	22620	64.064003	24	16.875	30600	68.147003	33	17.75
107	1	0	0	5	18	1	21977.143	72.649429	19.857143	16.571428	13590	66.311996	13	16	26730	76.685997	29	17.125
107	1	0	0	6	23	1	27312.857	73.496429	17.571428	16.946428	16800	69.720001	13	16.625	35040	76.730003	21	17.5
107	1	0	0	7	18	1	28945.715	69.309998	21.857143	17.642857	23790	64.420998	15	17.25	35520	76.851997	30	18.5
107	1	0	0	8	22	1	26734.285	67.261856	20.857143	17.142857	23640	64.612999	18	16.625	30450	69.599998	25	17.625
108	1	0	0	1	19	1	22720	52.437168	153.83333	14.3125	18450	49.286999	140	13.75	25770	57.431999	164	14.625
108	1	0	0	3	21	1	25894.285	47.065285	128.85715	13.642858	20220	46.011002	117	13.25	30360	49.506001	136	14.5
108	1	0	0	4	19	1	22585.715	47.939713	130	13.714286	15180	43.873001	114	13	26580	52.370998	144	14.125
108	1	0	0	5	17	1	26567.143	53.520287	141.42857	13.857142	24480	51.134998	120	13.5	28920	56.959999	160	14.25
108	1	0	0	6	18	1	24587.143	50.922287	150.71428	13.071428	11760	49.369999	143	12.625	31860	52.710999	161	13.625
108	1	0	0	7	18	1	23730	47.861427	130.57143	13.464286	18840	45.820999	119	13	32910	52.983002	143	14.25
108	1	0	0	8	13	0	26554.285	52.036999	131.14285	13.714286	21540	49.426998	113	13.375	33330	62.097	143	14.375
109	1	4	0	1	17	1	26088	57.716202	92.199997	14.775	22770	55.682999	81	14.5	32310	59.147999	101	15.25
109	1	4	0	3	11	0	26350	59.203999	85.666664	15.291667	20490	56.537998	73	14.875	29820	62.047001	111	15.625
109	1	4	0	4	5	0	24252.857	56.126572	108.28571	14.946428	20640	53.098999	95	14.5	30840	58.638	120	15.625
109	1	4	0	5	0	0	29357.143	55.626427	92.14286	15.035714	24390	52.723999	82	14.625	36450	57.946999	104	15.375
109	1	4	0	6	4	0	25967.143	62.462715	73.571426	15.464286	23760	58.874001	63	15.25	28830	67.059998	86	15.625
109	1	4	0	7	3	0	24565	64.009666	69.5	15.604167	20250	60.426998	51	15.125	27030	70	79	16.5
110	1	0	1	1	20	1	23365.715	64.398712	40.285713	15.696428	20940	61.935001	35	15.5	25260	66.775002	47	15.875
110	1	0	1	3	30	1	23494.285	63.064713	45.57143	15.285714	21330	59.160999	40	14.125	26730	65.640999	51	16.25
110	1	0	1	4	24	1	23035.715	66.969002	39.57143	15.107142	19320	61.606998	27	14.25	27540	73.981003	52	16
110	1	0	1	5	20	1	26057.143	62.622429	38.857143	15.5	23280	59.278	24	14.75	28200	73.741997	48	16.875
110	1	0	1	6	16	1	23940	65.059425	45.285713	15.321428	21660	59.323002	39	15.125	25890	69.523003	54	15.625
110	1	0	1	7	16	1	25345.715	64.924286	38.142857	15.446428	23460	64.122002	32	15.25	28380	66.681	43	15.75
110	1	0	1	8	23	1	24780	61.904285	39.857143	15.928572	19710	59	35	15.5	28470	65.412003	45	16.25
111	1	0	0	1	16	1	25757.143	44.229427	109.57143	14.642858	22920	42.761002	103	14.375	27450	45.305	114	14.875
111	1	0	0	3	16	1	27771.428	44.158428	123.71429	14.678572	24570	40.945999	107	14.375	30930	47.363998	136	15
111	1	0	0	4	16	1	28084.285	43.417286	119.14286	14.535714	23160	40.009998	105	14	30300	46.620998	133	15.375
111	1	0	0	5	16	1	30261.428	44.279858	116.57143	14.392858	27930	41.125	95	13.875	31230	51.139999	135	15.25
111	1	0	0	6	14	1	27574.285	46.118572	104.14286	14.25	24930	44.463001	94	13.75	30510	48.533001	120	14.625
111	1	0	0	7	16	1	27060	42.676998	127.42857	14.232142	22230	40.513	104	14	31020	45.908001	147	14.5
111	1	0	0	8	15	1	28611.428	42.606998	128.42857	14.142858	26730	39.074001	94	13.625	31530	48.416	143	15.375
112	0	0	0	1	14	1	24140	52.768333	61.666668	17.270834	20070	50.801998	58	16.75	29100	56.319	65	17.875
112	0	0	0	3	14	1	24124.285	49.688	59.857143	17.589285	19530	46.429001	55	17	28650	52.075001	67	18.875
112	0	0	0	4	20	1	23485.715	53.105286	59	17.232143	16260	50.708	54	16.375	30030	57.506001	65	18.25
112	0	0	0	5	10	0	23195	52.528831	58.833332	16.25	18720	49.191002	56	15.625	28650	61.132	63	17.375
112	0	0	0	6	18	1	24942.857	54.088001	57.142857	16.642857	20040	52.485001	51	16.125	30750	57.611	60	17
112	0	0	0	7	21	1	24758.572	53.336857	57.857143	17.125	19080	51.208	54	16.625	31350	56.103001	63	18.125
112	0	0	0	8	8	0	23288.572	56.124428	56.57143	17.428572	19530	51.233002	47	15.875	25260	64.304001	62	19
113	1	0	0	1	17	1	27844.285	67.105141	48.714287	16.571428	21330	63	28	15.5	35280	74.830002	62	17.25
113	1	0	0	3	18	1	27145.715	59.309856	72.571426	16.107143	22710	56.948002	64	15.5	33240	65.839996	90	16.625
113	1	0	0	4	16	1	26622.857	71.171288	46	16.053572	22230	56.095001	13	15.625	34470	96.748001	75	17.125
113	1	0	0	5	21	1	32194.285	67.901711	45.714287	16.75	26160	59.34	12	16.125	37410	89.628998	70	18
113	1	0	0	6	12	0	27197.143	61.417141	63.285713	17.071428	21570	55.179001	52	16.625	32220	67	70	17.625
113	1	0	0	7	15	1	24920	56.423668	70.333336	16.645834	15300	52.407001	64	16.125	36660	61.803001	77	17.25
113	1	0	0	8	18	1	26890	60.287666	59.666668	16.083334	20850	55.192001	41	15.75	31170	72.533997	74	16.5
114	1	0	0	1	16	1	25697.143	51.841145	70.285713	15.125	19920	47.93	51	14.25	31470	59.598	94	16.5
114	1	0	0	3	20	1	28058.572	49.299999	46	15.035714	24210	46.414001	21	14.25	35010	51.875	96	15.375
114	1	0	0	4	12	0	27535	47.997334	62.166668	14.770833	18030	46.972	31	14.25	34380	49.623001	92	15.875
114	1	0	0	5	14	1	32040	47.787998	67.333336	15.083333	26580	46.044998	42	14.75	36180	50.784	98	15.375
114	1	0	0	6	12	0	29447.143	52.67757	70.571426	15.160714	24630	47.773998	45	14.875	32310	65.365997	94	15.75
114	1	0	0	7	14	1	25675.715	50.804573	56.285713	15.107142	11850	48.259998	38	14.75	32280	52.083	77	15.375
115	1	0	0	2	26	1	25101.428	59.622143	100.57143	14.75	20190	52.067001	44	14.375	29340	76.452003	133	15.5
115	1	0	0	3	25	1	29035.715	63.829716	84.428574	14.785714	21240	54.471001	48	14.5	37860	69.974998	116	15.125
115	1	0	0	4	27	1	24758.572	57.992859	122.42857	14.660714	15330	52.674	97	14.375	29550	62.519001	149	15
115	1	0	0	5	14	1	28345	58.692833	114.66666	14.75	21180	50.473999	81	14.375	33510	66.757004	146	15
115	1	0	0	6	18	1	26661.428	60.416142	106.28571	14.678572	20580	53.761002	67	14.375	30180	68.970001	124	15
115	1	0	0	7	23	1	27132.857	61.769001	96.714287	14.464286	22200	54.645	64	14.125	31500	70.017998	117	15
115	1	0	0	8	17	1	29811.428	58.825573	110.71429	14.285714	23970	50.410999	80	14	33060	64.403	138	14.625
116	1	0	0	1	17	1	30210	59.587002	108	19.291666	27090	56.009998	79	19.125	34650	67.689003	123	19.5
116	1	0	0	3	17	1	32410	52.591167	116	18.729166	25920	48.630001	106	18.25	41760	61.495998	124	19.25
116	1	0	0	4	24	1	30300	54.583858	112.28571	18.375	22770	50.422001	97	17.875	37920	57.252998	125	18.875
116	1	0	0	5	10	0	35230	55.775501	119	18.666666	30930	53.589001	106	18.375	38250	59.41	135	18.875
116	1	0	0	6	20	1	27660	60.334	95	19	23730	55.252998	67	18.5	32430	66.408997	115	19.5
116	1	0	0	7	21	1	30051.428	57.854858	112.71429	18.660715	23970	51.244999	93	18	39480	64.549004	132	19.25
116	1	0	0	8	20	1	33710	55.855	110.33334	18.291666	29640	52.928001	96	17.875	36210	58.320999	122	18.625
117	1	0	0	1	15	1	24222.857	62.196999	46.285713	15.267858	20760	58.868999	22	15	26460	70.953003	59	15.625
117	1	0	0	3	15	1	25534.285	55.004715	61.57143	14.821428	21930	51.900002	53	14.5	28920	58.868	73	15.25
117	1	0	0	4	15	1	23357.143	54.621284	63	14.785714	15810	50.713001	46	14.375	27150	57.966	87	15.125
117	1	0	0	5	6	0	33294	59.1064	55.200001	15.4	24810	56.622002	44	15.125	42450	60.5	63	15.75
117	1	0	0	6	10	0	24964.285	63.841572	36.57143	15.625	16110	60.576	23	15.375	31890	68.632004	51	16
117	1	0	0	7	16	1	25690	55.939835	60.833332	15	19980	50.422001	43	14.25	28650	62.726002	74	15.625
117	1	0	0	8	13	0	28165.715	52.833427	69.85714	14.785714	24660	48.853001	58	14.5	31050	57.035999	87	15.125
118	1	0	0	1	14	1	27630	73.241997	59	18.321428	21150	63.916	33	17.5	33930	86.539001	100	19
118	1	0	0	3	29	1	27771.428	68.467575	78.428574	19.017857	20010	65.375999	63	18.625	36510	71.283997	100	19.375
118	1	0	0	4	18	1	26255	65.695999	81.666664	18.333334	19500	61.276001	40	17.625	35130	76.518997	96	19.25
118	1	0	0	5	13	0	32090	72.557663	57.333332	18.354166	21570	59.648998	9	17.625	44190	96.361	94	19.5
118	1	0	0	6	28	1	28248	74.071404	47.799999	18.475	25920	69.301003	31	17.75	31410	80.717003	67	19.5
118	1	0	0	7	17	1	28320	67.848	75.25	18.4375	25380	64.348	44	17.75	30630	72.155998	106	19.25
119	1	0	0	1	17	1	29590	69.157333	25.333334	18.8125	22980	65.942001	23	17.75	37710	72.417999	28	19.25
119	1	0	0	3	19	1	31697.143	69.623856	22.714285	17.964285	25980	65.795998	16	17.125	42480	79.609001	26	18.125
119	1	0	0	4	19	1	25170	72.511833	22.833334	18.125	21390	66.402	14	17.375	26610	81.825996	32	19.125
119	1	0	0	5	18	1	30582	67.363998	29	18.525	28620	64.661003	25	17.75	33150	69.875999	32	19.75
119	1	0	0	6	19	1	30530	67.179001	27.666666	17.708334	24930	63.695	17	17.375	36060	78.202003	32	18
119	1	0	0	7	24	1	30008.572	66.375282	29.142857	17.571428	26580	61.383999	20	16.5	32760	74.282997	35	18.375
119	1	0	0	8	16	1	29318.572	70.687431	22.142857	17.785715	22050	65.124001	14	17.25	37860	81.914001	27	18.5
120	1	0	0	1	17	1	25158	62.525002	57.799999	14.65	22500	55.903999	21	14	27570	83.300003	71	15.375
120	1	0	0	3	24	1	25281.428	59.491573	69	14.035714	22050	56.598	52	13.75	30030	62.609001	80	14.375
120	1	0	0	4	15	1	24951.428	62.37957	62.857143	14.035714	18600	60.514	50	13.875	31290	64.723	84	14.125
120	1	0	0	5	17	1	26944.285	62.289143	61.142857	14.142858	24720	61.257999	55	13.5	31350	64.553001	69	14.75
120	1	0	0	6	17	1	25551.428	61.374001	59.285713	14.053572	20880	60.292	52	13	32850	62.605	65	14.75
120	1	0	0	7	13	0	24527.143	60.710144	68.571426	14.107142	16020	58.410999	47	13.75	29190	65.530998	85	14.625
120	1	0	0	8	16	1	25332.857	62.057285	59.142857	14.339286	22740	60.119999	50	14.125	28920	64.304001	72	14.625
121	0	0	0	1	8	0	25530	54.519714	90.285713	15.75	22920	52.305	66	15.5	29640	56.847	118	16
121	0	0	0	3	24	1	25332.857	55.182285	78.285713	15.625	20700	51.740002	65	15.25	35370	59.098999	96	16
121	0	0	0	4	9	0	23678.572	54.352856	72.14286	15.071428	18180	51.48	56	14.625	31890	57.129002	88	15.875
121	0	0	0	5	21	1	22800	54.112999	61	15.333333	19920	53.400002	58	15.125	26370	55.049999	63	15.5
121	0	0	0	6	14	1	23170	57.049667	73.166664	15.166667	16590	54.165001	63	14.875	29220	60.546001	90	15.5
121	0	0	0	7	21	1	23134.285	55.23357	74.85714	15.25	20730	53.681	58	14.875	26190	58.688	88	15.5
121	0	0	0	8	14	1	24818.572	53.885429	67.285713	15.339286	19980	50.866001	61	15.125	31650	55.847	78	15.625
122	1	3	0	2	29	1	26404.285	71.108002	37.42857	17.803572	22380	68.634003	31	17.5	28290	74.346001	44	18.125
122	1	3	0	3	24	1	28325	72.369835	35	17.604166	23280	69.008003	26	17.25	32880	75.577003	46	17.875
122	1	3	0	4	16	1	26172	73.0802	30.6	17.4	23880	70.792999	27	17.25	28560	74.726997	34	17.625
122	1	3	0	5	16	1	30408	72.3368	31.6	17.174999	25020	68.272003	20	16.125	35970	78.913002	36	17.625
123	0	0	0	1	21	1	21450	54.821835	82	15.8125	18900	51.214001	68	15.5	26460	57.946999	96	16
123	0	0	0	3	17	1	20460	54.847252	88.5	16.0625	15300	52.301998	76	15.875	24480	57.578999	108	16.25
123	0	0	0	4	6	0	22080	51.473202	91.400002	16.125	19890	49.506001	85	15.75	26250	53.764999	99	16.625
123	0	0	0	6	12	0	23940	53.352501	75.25	16.0625	21150	51.368	63	15.625	27180	57.372002	80	16.25
124	1	0	0	1	26	1	28340	67.408501	24.166666	16.416666	21810	61.168999	13	15.625	40320	81.190002	32	17.125
124	1	0	0	3	21	1	29270	66.682503	24	15.291667	23730	62.284	19	14.75	31680	73.991997	29	16
124	1	0	0	4	26	1	27565	63.009499	30	15.541667	22920	61.083	23	15.125	31020	66.047997	39	15.875
124	1	0	0	5	24	1	27030	65.947334	25.333334	15.708333	23670	62.762001	21	15.375	32400	68.391998	30	16.25
125	1	0	0	1	13	0	24621.428	53.55257	47.714287	14.714286	18930	51.186001	38	14.125	29820	57.261002	58	15.125
125	1	0	0	3	11	0	24184.285	53.693142	48.714287	15.142858	16410	51.222	39	14.625	28950	56.787998	57	15.5
125	1	0	0	4	25	1	24372.857	57.30957	43.714287	15.321428	20730	53.320999	22	14.875	33360	66.183998	53	16
125	1	0	0	5	1	0	27660	57.426571	40.857143	15.357142	24630	53.092999	34	15.125	29730	63.330002	46	15.625
125	1	0	0	6	16	1	22384.285	54.056145	45.285713	15.196428	18930	51.466	38	15	25230	56.444	50	15.75
125	1	0	0	7	15	1	22221.428	52.556286	54.57143	15.303572	15960	49.014	38	14.875	25680	57.328999	66	16.125
125	1	0	0	8	21	1	26710	54.660332	46	14.875	22320	52.071999	35	14	30780	59.612	51	15.125
126	1	0	0	1	25	1	30200	48.861	134	15.291667	25710	48.076	128	15	36690	49.844002	141	15.5
126	1	0	0	3	30	1	28170	48.628284	124.28571	14.571428	15870	46.243	107	14.25	42180	53.576	147	15.125
126	1	0	0	4	25	1	25515	53.543335	96	14.833333	15150	47.951	76	14.5	40680	63.695999	106	15.125
126	1	0	0	5	14	1	30000	54.565716	120.42857	14.375	25770	51.088001	109	13.875	33570	58.202999	146	14.75
126	1	0	0	6	15	1	27810	51.167168	126.16666	13.8125	17490	49.848	108	13.5	34200	52.174999	152	14.125
126	1	0	0	7	12	0	25337.143	51.439999	106	13.642858	14160	47.616001	75	13.5	39300	56.251999	143	13.875
126	1	0	0	8	20	1	27795	54.790668	97.166664	13.854167	18240	53.098999	70	13.625	32820	56.585999	138	14.125
127	1	0	0	1	27	1	27108	65.416603	50	16.450001	19830	58.095001	23	16.125	32670	73.841003	88	16.625
127	1	0	0	3	28	1	27797.143	67.278282	36	16.607143	23760	63.548	24	16.375	31860	75.391998	50	17
127	1	0	0	4	22	1	28035	74.055832	31.333334	16.4375	21840	65.974998	15	16	39300	85.053001	55	17.25
127	1	0	0	5	20	1	25830	75.652145	33.285713	15.767858	16200	61.641998	11	15.25	34350	100.587	55	16.5
127	1	0	0	6	23	1	33610	76.278664	36.333332	15.916667	27150	61.259998	10	15	37560	104.042	52	16.5
127	1	0	0	7	16	1	28152	67.655602	40.200001	18.025	26190	55.870998	16	16.375	30750	77.439003	92	19.125
128	1	0	0	1	13	0	28654.285	53.404999	96.85714	17.160715	23400	50.990002	79	16.875	32430	55.851002	105	17.75
128	1	0	0	3	11	0	27081.428	54.322285	82.85714	16.303572	23310	53.473	66	16.125	29760	57.341999	101	16.875
128	1	0	0	4	14	1	23562.857	57.11343	67	16.321428	13380	52.838001	43	15.625	28470	61.535999	88	17
128	1	0	0	5	21	1	30870	53.425571	109	16	14010	49.363998	66	15.5	37080	56.358002	161	16.25
128	1	0	0	6	16	1	27155	53.014	101.66666	16.75	20880	45.584	65	15.875	31440	58.027	144	17.625
128	1	0	0	7	25	1	25958.572	66.816429	60.142857	18.464285	13500	55.391998	25	17	35760	85.420998	88	19.875
128	1	0	0	8	20	1	26274	58.866001	74	16.125	21210	53.726002	52	15.75	32370	64.384003	114	16.75
129	1	0	0	1	14	1	25932.857	61.439285	68	14.232142	21270	54.654999	19	13.75	33660	77.167999	87	14.75
129	1	0	0	3	17	1	26498.572	61.68457	69.571426	13.857142	22470	59.773998	48	13.5	32850	65.924004	84	14.375
129	1	0	0	4	12	0	25701.428	62.504284	70.428574	13.821428	17610	58.5	60	13.375	31710	64.561996	78	15
129	1	0	0	5	2	0	30804	64.668198	56.799999	13.8	26130	63.080002	50	13.625	37260	65.806	63	14
129	1	0	0	6	4	0	29185.715	65.345001	57.142857	13.803572	23910	63.077999	46	13.25	33660	67.968002	67	14.25
129	1	0	0	8	5	0	27848.572	63.817856	60.714287	13.714286	15120	61.631001	51	13.125	35700	66.873001	72	14.375
130	0	0	0	1	16	1	27227.143	54.681145	79	17.410715	20340	52.231998	56	16.75	30390	58.757	94	18.5
130	0	0	0	3	30	1	27784.285	58.700142	62	18.160715	23040	54.463001	32	17.375	31290	67.519997	83	20.25
130	0	0	0	4	10	0	24655.715	54.558857	81.285713	16.928572	14970	50.034	65	16.25	29700	57.890999	108	17.5
130	0	0	0	5	2	0	31414.285	60.977001	57.285713	17.053572	24630	57.035	42	16.75	37860	64.818001	67	17.5
130	0	0	0	6	0	0	29314.285	62.867428	52.42857	17.464285	22440	59.699001	43	17	36540	67.487999	63	18
130	0	0	0	7	6	0	26901.428	58.806	65.571426	17.142857	18750	56.305	59	16.875	35460	62.394001	76	17.75
130	0	0	0	8	3	0	29025	56.219166	75.333336	16.875	24900	53.779999	59	16.375	31560	59.743999	88	17.75
131	0	0	0	1	24	1	24158.572	53.172287	139.85715	13.678572	22260	48.111	43	13	27630	73.461998	183	14.25
131	0	0	0	3	20	1	26205	52.850334	129.16667	13.770833	23790	48.191002	72	13.375	31980	67.752998	154	14.375
131	0	0	0	6	27	1	22698	54.757401	144.8	13.575	18300	49.866001	134	13.25	26700	61.089001	153	13.875
132	1	0	0	1	6	0	29295	57.826332	56	15.270833	23130	55.702999	47	15	34800	59.756001	66	15.5
132	1	0	0	3	12	0	29138.572	55.252716	66.285713	15.375	16410	53.423	53	15	36870	56.967999	85	15.875
132	1	0	0	4	12	0	24857.143	55.505856	72.85714	15.142858	18000	51.615002	49	14.875	32520	58.589001	94	15.375
132	1	0	0	5	12	0	34517.145	57.939285	68.714287	15.160714	29370	57.056	58	14.875	39810	59.407001	75	15.375
132	1	0	0	6	12	0	26918.572	62.148285	44.285713	15.482142	24660	60.333	32	15.375	30360	65.316002	57	15.625
132	1	0	0	7	14	1	27248.572	54.627144	69	15.357142	21780	52.402	57	14.875	31770	55.720001	77	15.625
132	1	0	0	8	19	1	28101.428	55.285572	70	14.982142	20640	52.851002	58	14.75	33060	56.827	83	15.25
133	1	0	0	1	17	1	28050	61.611	97.333336	14.208333	24360	57.991001	71	13.875	31620	67.277	123	14.625
133	1	0	0	3	17	1	29220	63.463001	101.42857	14	24480	61.418999	76	13.75	35940	68.536003	115	14.25
133	1	0	0	4	11	0	29228.572	65.711288	93.714287	14.232142	23700	59.490002	55	13.875	38550	72.542	139	15
133	1	0	0	5	10	0	29430	59.076	125.42857	14.285714	24210	49.103001	70	14.125	38790	68.577003	196	14.625
133	1	0	0	6	21	1	30640	68.780998	75	14.5625	15930	62.041	47	14.25	44220	78.346001	106	15.25
133	1	0	0	7	15	1	26112.857	56.756287	141.42857	14.267858	22290	54.261002	117	14	28320	58.609001	151	14.5
133	1	0	0	8	6	0	35590	58.724167	137.16667	13.895833	31470	55.484001	104	13.5	39600	63.566002	162	14.25
134	1	0	0	2	20	1	24010	61.928333	60.666668	14.416667	16920	60.061001	50	13.875	28050	64.297997	70	14.875
134	1	0	0	3	18	1	25325	63.0275	60.666668	14.791667	22380	59	30	14.125	28440	72.293999	88	16.625
134	1	0	0	4	22	1	22080	63.638	51.5	14.583333	13050	60.465	34	13.875	29580	64.848	79	15.625
135	1	0	1	1	22	1	29134.285	61.087143	58.42857	13.928572	24360	57.917	48	13.625	34740	63.943001	67	14.25
135	1	0	1	3	17	1	24998.572	71.805428	43.142857	14.357142	16200	67.121002	38	13.875	30240	75.929001	53	14.625
135	1	0	1	4	15	1	28705	64.661003	65.5	14.75	25950	60.355999	55	14.125	32400	69.174004	79	15.375
135	1	0	1	6	13	0	25374	65.681396	48.799999	13.675	21300	63.700001	43	13.25	31650	67.273003	58	14.125
135	1	0	1	7	19	1	25384.285	66.716431	52.714287	13.964286	11100	63.544998	47	13.875	32790	70	63	14.125
135	1	0	1	8	16	1	30645	64.100998	75	14.125	25860	61	64	13.625	39690	67.333	90	14.5
136	0	0	0	2	15	1	21612	61.097	58.599998	16.275	15210	55.116001	47	14.75	27690	69.378998	69	17.5
136	0	0	0	3	22	1	23165	56.269333	66.333336	17.479166	19110	54.040001	53	16.875	25950	59.602001	79	18.625
136	0	0	0	4	15	1	22297.5	58.550999	54.25	17.5625	17670	55.152	49	17.125	28140	62.226002	58	18.25
136	0	0	0	7	19	1	19850	58.144333	69.666664	18.083334	16860	56.230999	62	16.625	24480	61.091	74	21
137	1	0	0	1	16	1	26490	68.479431	39.714287	15.285714	19440	61.534	28	14.25	32190	77.490997	54	15.875
137	1	0	0	3	16	1	28328.572	61.060143	58.142857	15.553572	24810	55.462002	45	15.25	34950	66.316002	78	16
137	1	0	0	4	16	1	26652	59.769001	62.200001	15.7	15630	55.951	55	15.5	36390	63.731998	75	16
137	1	0	0	5	16	1	28315.715	59.967712	60.142857	15.571428	20040	56.158001	40	15.125	34920	65.547997	73	16.125
137	1	0	0	6	16	1	30042	58.002399	61.799999	15.1	27450	56.599998	55	14.5	32130	60.537998	66	15.5
137	1	0	0	7	16	1	27322.5	52.366249	73.25	15.78125	24690	50.796001	61	15.5	29820	56.282001	81	16.25
137	1	0	0	8	16	1	26205	56.509499	65.666664	15.854167	20640	54.519001	56	15.625	38670	58.741001	73	16
138	0	0	0	1	4	0	26940	62.620144	96.14286	13.982142	23970	54.279999	43	13.375	31800	74.438004	131	14.5
138	0	0	0	3	2	0	27917.143	61.713428	103	14.142858	24330	53.476002	26	13.625	29880	78.130997	150	16.125
138	0	0	0	4	0	0	26507.143	57.312286	101.85714	13.75	24120	49.842999	48	13.25	29760	70.514999	141	14.625
138	0	0	0	5	1	0	26820	66.056	85.285713	13.785714	20250	52.971001	22	13	36780	86.261002	140	14.5
138	0	0	0	6	13	0	27938.572	86.479713	40.57143	15.642858	18810	62.299999	9	13.625	32730	104.986	108	17
138	0	0	0	7	0	0	27608.572	59.902	117.28571	13.75	22320	53.069	55	13.25	30120	73.242996	150	14.25
138	0	0	0	8	4	0	26888.572	60.081715	103.28571	13.553572	24450	55.223999	72	13.25	28350	69.509003	122	14.375
139	1	0	0	1	12	0	25932.857	65.179146	54	16.339285	22080	61.566002	39	15.5	30090	67.875	85	16.875
139	1	0	0	3	4	0	26117.143	61.503857	64.428574	15.928572	23910	56.049999	45	15.75	28470	66.135002	87	16.125
139	1	0	0	4	14	1	24925.715	63.866287	56	16.071428	17430	59.553001	37	15.75	31830	67.667	76	16.5
139	1	0	0	5	0	0	29168.572	64.630287	64.714287	16.178572	23610	61.620998	50	15.375	33450	66.434998	79	16.875
139	1	0	0	6	10	0	25800	66.31543	48.714287	16.607143	22290	60.625999	26	16.25	31140	72.547997	66	17.375
139	1	0	0	7	3	0	27595.715	59.033142	72.85714	15.839286	22140	57.555	62	15.5	29970	60.991001	94	16.25
139	1	0	0	8	4	0	25565	59.718166	64.5	15.875	16050	58.360001	60	15.625	30630	61.667	72	16
140	1	0	0	1	13	0	22118.572	49.209713	71	14.785714	17940	46.779999	62	14.25	28830	51.580002	80	15.25
140	1	0	0	3	10	0	23900	52.178501	68.333336	15.25	20100	48.585999	58	14.5	29670	54.833	81	15.625
140	1	0	0	4	11	0	23224.285	50.642284	70.428574	14.982142	16980	48.228001	63	14.5	32700	55.355999	84	15.5
140	1	0	0	5	13	0	23250	59.591427	63	15.5	19860	56.062	59	14.625	32190	73.627998	65	17.875
140	1	0	0	6	11	0	24540	54.328285	69.285713	15.017858	15270	50.530998	57	14.25	34530	59.150002	81	15.5
140	1	0	0	7	10	0	22418.572	52.50943	63.857143	15.035714	15540	51.087002	60	14.625	32520	54.042	67	15.875
140	1	0	0	8	10	0	27025.715	49.986427	76	14.875	19470	48.397999	71	14.625	35550	52.881001	83	15
141	0	4	0	1	13	0	22675.715	52.429573	84.714287	12.821428	14610	50.089001	75	12.5	26100	53.935001	99	13.625
141	0	4	0	3	14	1	22975.715	51.966999	77.714287	12.75	17520	49	67	12.25	26430	56.098999	88	13.375
141	0	4	0	4	12	0	20065.715	53.232857	75.428574	12.732142	11910	50.021999	66	12	24990	55.412998	85	13.25
141	0	4	0	5	9	0	27456	53.572201	79.599998	12.525	24510	51.341999	76	12.375	30420	56.277	85	12.875
141	0	4	0	6	10	0	22735.715	57.67543	80.571426	12.107142	13830	55.84	63	11.75	27480	59.459999	94	12.75
141	0	4	0	7	4	0	24664.285	56.019855	79.428574	12.607142	20160	52.833	72	12.25	27180	60.278999	93	13.75
141	0	4	0	8	16	1	25191.428	55.863144	86.85714	12.732142	15360	53.198002	76	12.125	30390	57.784	93	13.375
142	1	0	1	1	17	1	30775.715	65.021141	72.571426	17.017857	25620	62.236	49	16	36390	70.583	92	18.375
142	1	0	1	3	18	1	29091.428	67.252289	76.714287	17.089285	22800	63.405998	56	16.625	35190	70.524002	95	17.375
142	1	0	1	4	7	0	27510	66.060715	80.85714	17.017857	23250	64.193001	74	16.75	33660	67.953003	85	17.5
142	1	0	1	5	9	0	30495	67.105003	78	17.4375	23670	66.545998	75	17.25	36360	68.473999	84	17.75
142	1	0	1	6	14	1	31007.143	68.373856	68.285713	16.392857	26310	64.532997	60	16.125	36270	73.322998	76	17.25
142	1	0	1	7	19	1	30355.715	67.738426	75.285713	16.714285	25350	66.216003	72	16.375	35100	69.775002	81	16.875
142	1	0	1	8	19	1	29675	67.055496	70.333336	16.979166	24450	65.207001	65	16.625	35070	68.394997	75	17.75
143	1	0	0	1	16	1	21192.857	55.474571	108.42857	13.321428	13200	50.118999	47	11.75	28710	63.169998	155	15.5
143	1	0	0	3	14	1	25602.857	54.831429	130.14285	13.053572	21390	51.752998	118	12.75	29190	57.115002	146	13.5
143	1	0	0	4	13	0	22910	53.640167	132.16667	13.770833	14490	49.308998	111	12.75	26520	56.493999	169	14.75
143	1	0	0	5	7	0	27405	72.275002	66.666664	15.583333	21990	60.393002	15	14.875	32220	92.325996	107	16.625
143	1	0	0	6	11	0	25397.143	68.472717	70.85714	15.25	19950	57.269001	32	12.625	32040	79.235001	133	18.125
143	1	0	0	7	13	0	27835.715	55.243858	136	12.464286	22410	52.409	105	11.75	33630	57.764	160	13.375
143	1	0	0	8	13	0	25868.572	55.282715	120	12.946428	23310	51.904999	105	12.75	30120	57.325001	139	13.375
144	1	0	0	3	22	1	27990	73.568497	42.666668	16	21690	71.657997	37	15.625	37800	74.675003	54	16.75
144	1	0	0	4	31	1	20088	75.087799	49.200001	15.2	15360	70.100998	43	14.375	24270	79.933998	53	15.625
144	1	0	0	5	11	0	28845	75.026253	51	15.3125	27870	74.067001	50	15.125	29490	76.843002	53	15.375
144	1	0	0	6	31	1	24792.857	80.860718	43.285713	15.321428	21870	75.885002	33	14.875	31770	84.889	54	15.625
144	1	0	0	7	32	1	23965	75.46067	55.5	16.083334	17700	73.698997	49	15.25	26820	77.586998	67	17
145	0	4	0	1	20	1	25778.572	57.120571	145.42857	16.089285	22710	47.289001	58	15.375	28740	75.588997	187	16.875
145	0	4	0	3	10	0	28097.143	53.976429	146	16.571428	18720	47.787998	73	15.875	32100	67.485001	175	18
145	0	4	0	4	16	1	22114.285	48.812141	146.28572	15.892858	12930	45.379002	132	15.5	30780	55.082001	161	16.125
145	0	4	0	5	17	1	28140	62.286335	119.33334	16.166666	25140	52.07	38	16.125	31920	76.966003	165	16.25
145	0	4	0	6	20	1	29145	52.728832	126.33334	15.833333	24240	50.544998	106	15.625	33360	54.333	140	16.125
145	0	4	0	7	16	1	31115	50.427166	137.66667	15.583333	28920	47.962002	127	15.25	33480	53.362999	145	16
145	0	4	0	8	18	1	31380	49.865799	144.39999	15.6	29250	48.821999	128	15.5	34020	50.658001	157	15.75
146	0	0	0	1	17	1	26922.857	50.031429	81.714287	16.5	23070	47.599998	57	16	31590	59.411999	93	17.125
146	0	0	0	3	18	1	24394.285	46.314285	86.85714	16.142857	20070	44	83	15.5	32130	48.597	98	16.875
146	0	0	0	4	16	1	24702.857	46.948856	86.714287	16.196428	19560	45.351002	82	15.625	30540	51.449001	93	17.75
146	0	0	0	5	14	1	25872.857	49.743572	90.14286	17.053572	13620	44.287998	78	15.875	42870	52.887001	97	18.125
146	0	0	0	6	8	0	27531.428	51.862286	83.285713	16.589285	23880	49.374001	62	15.875	29520	56.808998	92	17.125
146	0	0	0	7	10	0	27617.143	48.058998	91.714287	16.392857	24990	46.474998	78	16.125	29010	50.990002	102	17.125
146	0	0	0	8	11	0	26031.428	46.695572	87.14286	16.017857	21120	44.576	80	15.625	33480	48.528999	103	16.375
147	1	0	0	1	14	1	23945	65.633835	33.333332	15.958333	19290	64.682999	27	15.375	27870	67.171997	42	16.5
147	1	0	0	3	18	1	23820	62.050285	41.857143	15.5	17430	58.214001	31	14.5	27000	68.306	59	16.375
147	1	0	0	5	10	0	30186	70.679001	28.200001	14.875	20970	65.185997	22	14.375	39690	75.629997	41	15.5
147	1	0	0	6	15	1	25037.143	72.333572	31.857143	15.928572	23220	68.018997	26	15.5	27480	79.150002	39	16.5
147	1	0	0	7	12	0	25805	64.167999	39	15.479167	20460	56.683998	26	14.625	34140	76.275002	51	16.125
147	1	0	0	8	9	0	23535	62.442833	41.833332	15.8125	16290	59.755001	38	15.25	29820	64.722	50	16.25
148	1	0	0	1	14	1	28315.715	54.189144	75.85714	16.25	18840	51.799999	50	15.875	33870	63.701	87	16.75
148	1	0	0	3	6	0	28521.428	51.900284	78.285713	15.946428	20160	48.397999	71	15.625	36720	54.563	86	16.375
148	1	0	0	4	5	0	24080	52.413334	80.666664	15.708333	18540	51.513	75	15.5	32940	54.077	87	15.875
148	1	0	0	5	3	0	32110	53.962334	81.666664	16.1875	29520	51.556	77	15.625	35130	54.976002	87	16.625
148	1	0	0	6	9	0	29015	56.761833	71.833336	16.104166	21840	53.617001	65	15.5	33030	62.212002	80	16.5
148	1	0	0	7	2	0	28637.143	55.01857	84	15.964286	25440	53.116001	73	15.625	34530	58.384998	92	16.125
149	0	1	1	1	30	1	24081.428	75.925003	55.42857	18.607143	20670	73.475998	48	17.875	28740	78.848999	64	19.25
149	0	1	1	3	23	1	24591.428	71.231857	63.142857	17.428572	17430	69.255997	34	15.75	28920	79.745003	80	18.75
149	0	1	1	4	19	1	24004.285	75.468285	47.285713	17.910715	13950	68.624001	36	17.125	29430	79.640999	59	18.625
149	0	1	1	5	14	1	26802.857	68.615715	62.285713	17.285715	16800	65.371002	51	16.75	30840	72.535004	78	17.75
149	0	1	1	6	28	1	23232.857	75.062141	49.285713	17.857143	14190	69.723999	30	17.5	29670	79.206001	81	18.375
149	0	1	1	7	29	1	24060	72.397141	52.285713	17.589285	17100	68.133003	39	16.875	29310	76.195	66	18.75
149	0	1	1	8	19	1	23385	69.929832	60.166668	17.270834	16500	64.013	49	17	33450	76.746002	70	17.75
150	1	0	0	1	14	1	27728.572	56.374714	76.428574	17.053572	22650	53.744999	65	16.5	30180	59.471001	88	17.625
150	1	0	0	3	19	1	30720	60.586857	59.714287	16.875	25230	57.971001	51	16.375	35400	62.687	74	17.375
150	1	0	0	4	17	1	27390	60.072571	62.857143	17.142857	19620	56.708	44	16.875	34860	64.144997	88	17.5
150	1	0	0	5	16	1	24218.572	59.284428	60.714287	17.160715	14250	55.698002	47	16.75	35730	62	71	17.625
150	1	0	0	6	4	0	29455	59.642334	63.333332	16.958334	22290	56.091	45	16.375	33690	62.494999	91	17.125
150	1	0	0	7	11	0	29395	61.25	51.5	16.979166	25680	60.152	40	16.625	31890	62.144001	58	17.375
150	1	0	0	8	11	0	27054	59.594002	55.599998	17.125	11550	58.542	50	16.75	35640	60.43	63	17.375
151	0	0	0	1	7	0	21788.572	55.525856	80.14286	14.964286	10950	48.217999	50	14.375	28710	61.599998	121	15.625
151	0	0	0	3	10	0	27255	52.656166	81.333336	14.458333	22170	49.768002	64	14.125	37560	57.208	94	15
151	0	0	0	4	18	1	27197.143	50.003429	100.85714	15	18930	46.43	88	14.375	33330	51.492001	130	15.375
151	0	0	0	5	12	0	31525	51.091667	90.333336	14.729167	28140	47.853001	66	14.5	36840	55.602001	118	15.25
151	0	0	0	6	7	0	28565	57.737999	68.166664	14.4375	24480	53.169998	50	13.125	34080	61.570999	90	15.125
151	0	0	0	7	3	0	26027.143	55.062714	77.285713	14.571428	19230	51.622002	62	13.875	32820	58.526001	103	15.25
151	0	0	0	8	2	0	26160	52.908001	91.571426	14.107142	16710	52.203999	79	13.125	33930	53.613998	100	14.875
152	1	4	0	1	15	1	32700	52.951859	126.14286	15.428572	27960	49.445999	109	14.75	38400	56.929001	135	16.25
152	1	4	0	3	18	1	30612.857	55.737999	131.14285	15.857142	13230	50.841999	114	14.625	41370	59.535	150	16.875
152	1	4	0	4	17	1	27480	56.60857	147.57143	16.285715	12150	52.743	142	15.25	41880	59.098999	166	17.5
152	1	4	0	5	15	1	29892.857	50.03257	115.57143	15.767858	19170	47.674999	101	15.375	36690	54.931999	136	16.375
152	1	4	0	6	16	1	33077.145	48.763428	106.57143	16.053572	23460	46.758999	90	15.375	38610	51.648998	122	16.625
152	1	4	0	7	15	1	26811.428	48.729572	97.714287	16.375	15150	45.207001	81	15.125	36000	54.25	138	17.625
152	1	4	0	8	13	0	29421.428	47.046429	115.71429	14.767858	23550	44.049999	88	13.375	35760	50.898998	148	15.625
153	0	0	0	1	6	0	27754.285	53.841286	75.428574	16.125	24360	52.051998	70	15.875	32760	57.612999	82	16.375
153	0	0	0	3	11	0	27591.428	52.98457	78	16.053572	25770	49.403999	64	15.75	31770	58.904999	88	16.25
153	0	0	0	4	8	0	27042.857	54.014572	69.571426	15.946428	22890	51.592999	61	15.625	33330	56.474998	79	16.25
153	0	0	0	5	9	0	29022.857	55.752144	70.428574	15.910714	26190	51.916	51	15.625	31470	65.319	78	16.125
153	0	0	0	6	3	0	28075	55.597832	69.166664	16.229166	24990	53.701	63	15.875	35610	58	77	16.625
153	0	0	0	7	2	0	27792.857	55.563	70.428574	15.982142	23970	53.943001	64	15.625	32070	57.452999	77	16.25
153	0	0	0	8	3	0	28362.857	56.410858	69.571426	16.392857	22140	53.731998	61	16.125	32100	59.272999	81	16.75
154	1	0	0	2	28	1	26065.715	59.839428	68.14286	16.589285	23700	55.257	41	16.125	30660	70.427002	88	17.625
154	1	0	0	3	32	1	26550	61.309429	62.142857	16.642857	22950	54.127998	41	16	30000	75.072998	79	17
154	1	0	0	4	29	1	27004.285	62.314285	58.857143	16.428572	15570	57.873001	45	15.875	39060	65.279999	76	17.25
154	1	0	0	5	18	1	24230	68.208504	48	16.479166	19230	62.903999	22	14.875	30090	82.238998	59	17.5
154	1	0	0	6	23	1	26382.857	65.877998	55.285713	16.392857	16800	59.845001	32	15.875	30780	76.117996	69	16.75
154	1	0	0	7	31	1	25024.285	62.868	65	16.696428	12900	55.472	33	15.875	32820	77.245003	82	17
154	1	0	0	8	23	1	27155	62.671833	62.166668	16.75	20250	58.773998	52	16.375	38430	70.850998	76	17
155	1	0	0	1	17	1	26940	66.70414	41	16.767857	23130	60.991001	34	15.875	32400	72.961998	52	18.5
155	1	0	0	3	19	1	27231.428	67.766853	33.285713	16.589285	24810	64.496002	26	16.25	33810	70.441002	39	17
155	1	0	0	4	17	1	25710	69.21814	34.857143	16.875	20520	67.402	26	16	28260	71.842003	42	17.5
155	1	0	0	5	14	1	35232	64.471802	59.799999	15.45	29430	61.610001	53	14.375	41280	70.247002	70	16.625
155	1	0	0	6	17	1	26580	64.745712	40.142857	15.214286	21270	61.036999	34	14.75	30180	67.330002	49	15.5
155	1	0	0	7	16	1	25024.285	67.16143	39.142857	15.910714	21840	64.244003	25	14.875	28020	74.903999	45	16.375
155	1	0	0	8	14	1	31581.428	67.372002	44.142857	16.535715	23910	62.641998	36	16	42690	70.386002	59	17.25
156	1	0	0	1	14	1	28388.572	75.242859	38.57143	13.821428	26010	71.848999	26	13.625	33240	78.404999	50	14.125
156	1	0	0	3	11	0	26841.428	67.659714	63.857143	13.571428	24600	61.667	35	13.25	30720	76.105003	95	13.875
156	1	0	0	4	10	0	26455.715	70.521431	49	13.339286	22140	65.922997	34	13	28800	75.481003	67	13.875
156	1	0	0	5	5	0	30197.143	72.614288	49	13.571428	25530	66.961998	20	13.125	33960	82.703003	74	14.625
156	1	0	0	6	17	1	25688.572	78.91143	27.142857	13.982142	23370	72.429001	20	13.375	29340	82.225998	40	14.5
156	1	0	0	8	9	0	26815.715	64.734711	76.14286	13.160714	24900	63.151001	66	12.875	28770	67.380997	82	13.5
157	1	4	0	2	19	1	24595.715	80.975716	23.428572	14.607142	20910	77.824997	17	13.375	28590	92.165001	35	16.75
157	1	4	0	3	25	1	24120	77.950996	22.333334	14.333333	22260	75.202003	19	13.75	25170	84.844002	28	15.375
157	1	4	0	4	16	1	23580	77.75486	20.714285	14.660714	18150	74.235001	18	14	27510	82.327003	24	15.375
157	1	4	0	5	19	1	25290	76.529404	21.799999	14.475	21390	72.307999	19	13.625	32400	79.959999	27	14.875
157	1	4	0	6	13	0	24370	84.854836	18.166666	16.0625	17580	75.185997	14	14.25	28290	103.847	22	18.75
157	1	4	0	7	8	0	24707.143	79.540428	22.714285	15.696428	20790	72.305	15	14.25	30360	88.117996	28	17.375
157	1	4	0	8	13	0	23978.572	77.574287	24.428572	15.553572	18930	69.139	15	14	28350	89.926003	32	17.125
158	1	4	1	1	15	1	28212.857	57.198715	67.14286	17.392857	23400	53.624001	44	17	36870	60.213001	86	18
158	1	4	1	3	16	1	26537.143	58.409714	52.42857	17.75	22350	56.384998	39	17.125	30270	63.333	60	18.625
158	1	4	1	4	19	1	26375	56.499668	59	17.770834	22950	54.041	47	16.75	29490	61.276001	66	18.25
158	1	4	1	5	25	1	27458.572	56.694572	51	17.982143	21960	54.794998	42	17.25	32940	59.736	60	18.625
158	1	4	1	6	23	1	27990	58.812199	43.200001	18.475	21900	57.312	38	18.375	30720	61.471001	46	18.75
159	1	0	0	1	21	1	29352.857	65.418571	37.285713	13.464286	27750	61.865002	35	13.25	30810	68.390999	40	13.75
159	1	0	0	3	20	1	29022.857	66.192001	35.142857	13.303572	27720	63.991001	31	13.125	29700	68.963997	41	13.5
159	1	0	0	4	29	1	28598.572	66.466568	35.57143	13.339286	24720	64.433998	32	13.125	30480	68.178001	44	13.5
159	1	0	0	5	22	1	28165.715	64.860283	32.42857	13.375	25200	63.612999	28	12.875	30270	66.214996	36	13.75
159	1	0	0	6	24	1	27844.285	66.455284	36.42857	13.607142	26340	61.618999	31	13.25	29220	69.455002	44	13.875
159	1	0	0	7	22	1	27008.572	65.423141	43.285713	13.375	19560	62.368	34	13.125	30210	67.745003	58	13.625
159	1	0	0	8	24	1	29524.285	64.613289	39.142857	13.196428	25560	62.528	29	12.875	33570	67.716003	45	13.5
160	1	0	0	1	19	1	30795	59.833332	49.666668	17.5	25050	57.214001	43	17.25	35910	61.467999	57	17.875
160	1	0	0	3	14	1	29991.428	62.978714	44.285713	17.678572	27300	59.130001	36	17.375	32880	65.240997	59	18.125
160	1	0	0	4	20	1	27265.715	62.454285	43.142857	17.535715	22020	61.140999	36	17.25	31530	65.721001	50	18
160	1	0	0	5	8	0	29275.715	63.58543	41.857143	17.553572	23250	61.819	32	17.125	36810	67.096001	45	17.875
160	1	0	0	6	17	1	30612.857	64.961716	38.857143	17.357143	26100	62.568001	33	16.875	32190	67.189003	46	17.875
160	1	0	0	7	6	0	30711.428	64.571716	36.142857	17.678572	26220	62.818001	31	17.25	34950	67.467003	41	18.25
160	1	0	0	8	8	0	29768.572	64.458282	36.857143	17.803572	24030	62.876999	32	17.375	32610	67.133003	45	18.375
161	1	0	0	2	18	1	27400	73.771004	52.5	14.9375	20700	70.207001	38	14.25	32910	80.138	64	15.5
161	1	0	0	3	17	1	26100	66.709282	73	14.482142	24450	61.752998	51	14.125	28920	73.695	89	15
161	1	0	0	4	16	1	25907.143	65.11586	75.85714	14.607142	20310	59.834999	66	14.125	33450	70.910004	89	15.125
161	1	0	0	5	12	0	26615	68.977837	72.5	14.916667	20040	64.496002	61	14.625	32340	73	82	15.25
161	1	0	0	6	13	0	28675.715	73.567284	57.857143	15.089286	25140	69.175003	47	14.75	30630	77.258003	69	15.375
161	1	0	0	7	13	0	25075	69.702003	70.833336	15.208333	21210	67.494003	52	15	28800	73.943001	83	15.375
161	1	0	0	8	10	0	28812.857	77.366287	54.42857	15.660714	22140	64.445	12	14.375	36450	105.528	85	17.625
162	1	4	0	4	23	1	23145	72.591835	36	13.583333	13860	70.359001	30	13	34650	75.836998	44	14.25
162	1	4	0	5	21	1	31595	65.055	52	13.666667	22110	62.444	42	12.875	42660	67.814003	60	13.875
162	1	4	0	6	28	1	26215.715	65.601715	48.285713	13.892858	18150	58.369999	29	13.25	41400	75.916	68	14.25
163	1	0	0	2	10	0	23010	53.184284	102.71429	15.803572	16500	48.813999	82	15.125	30930	58.044998	121	16.875
163	1	0	0	3	11	0	25251.428	53.087002	115	15.803572	17940	49.219002	86	15.625	32310	58.123001	133	16.125
163	1	0	0	5	0	0	29688	63.8018	92.599998	17.450001	23820	54.421001	52	16	34050	75.795998	135	18.875
163	1	0	0	7	1	0	24750	57.830502	111.83334	17.604166	20790	56.019001	103	17.25	30930	59.903999	128	18.125
164	1	0	0	1	3	0	25624.285	70.912712	58.42857	15.017858	19920	62.891998	33	14.625	30570	79.915001	91	15.5
164	1	0	0	3	2	0	26571.428	69.037857	61.57143	15.035714	20670	63.723999	20	14.375	31140	90.492996	78	16.125
164	1	0	0	4	17	1	24677.143	70.935143	60	14.642858	13080	63.223999	19	14.375	31530	81.056999	82	15.25
164	1	0	0	5	1	0	35297.145	70.407997	52	14.75	33210	67.462997	35	14.5	36390	76.317001	64	14.875
164	1	0	0	6	1	0	26858.572	73.184143	43.142857	14.678572	23070	68.195	27	14.25	30780	81.195999	55	15.25
164	1	0	0	7	2	0	29044.285	69.598427	53	14.678572	21690	66.225998	45	14.5	35700	72.301003	63	14.875
164	1	0	0	8	9	0	31157.143	74.272713	45.714287	14.535714	18540	64.632004	18	14	40770	91.115997	68	14.875
165	1	0	0	1	29	1	28350	63.832001	80	16.049999	25560	62.573002	72	15.5	31470	64.933998	89	17
165	1	0	0	3	21	1	26258.572	70.184998	68.14286	15.839286	23280	62.132999	13	14.5	31710	104.477	86	17.75
165	1	0	0	4	17	1	24925.715	65.56543	72.285713	15.303572	20730	61.493999	55	15	30390	72.879997	81	15.625
165	1	0	0	5	16	1	25560	67.991859	75.14286	15.446428	19800	65.859001	66	15.125	31140	70.165001	83	15.75
165	1	0	0	6	20	1	31071.428	66.423859	74.714287	15.482142	25590	63.778999	65	14.875	35460	68.546997	83	16.125
165	1	0	0	7	18	1	29052.857	63.535999	76.571426	14.660714	25350	60.402	70	14.5	31380	64.918999	84	14.875
165	1	0	0	8	21	1	24430	62.324833	79.166664	14.4375	18780	60.779999	69	14.25	32520	63.939999	85	14.625
166	4	0	0	1	11	0	31611.428	75.619141	24.285715	13.857142	23670	69.462997	15	13.5	40020	81.197998	32	14.375
166	4	0	0	3	11	0	31835	67.848663	43	13.9375	26880	66.417999	32	13.5	42750	70.301003	53	14.375
166	4	0	0	4	12	0	28118.572	70.676857	35.857143	14.107142	16620	65.253998	23	13.125	32730	77.806999	46	14.875
166	4	0	0	5	10	0	29150	62.030334	46.833332	13.166667	17490	58.493999	35	12.75	37860	64.658997	53	13.625
166	4	0	0	6	10	0	31195.715	69.876427	35	13.375	16260	65.793999	20	13	39360	76.278999	51	14
166	4	0	0	7	12	0	33385.715	71.945	27.714285	13.482142	19560	63.807999	20	13.125	44580	79.470001	46	13.875
166	4	0	0	8	9	0	30548.572	82.79657	17	13.928572	15780	77.802002	9	13.5	37320	91.908997	24	14.5
167	1	1	1	1	25	1	28187.143	76.070999	49.42857	18.678572	22200	73.827003	43	18.25	32340	80.026001	55	19.625
167	1	1	1	3	21	1	26507.143	75.330856	61.142857	18.982143	20790	72.178001	44	17.375	34590	80.681999	76	19.5
167	1	1	1	4	20	1	27445.715	72.764427	65.428574	18.214285	24180	70.747002	58	17.125	32970	75.728996	83	19.5
167	1	1	1	5	18	1	35592.855	68.394432	83.14286	17.535715	27720	65.253998	66	17	40500	71.913002	109	18
167	1	1	1	6	19	1	28650	79.839333	45.333332	18.458334	22140	76.224998	38	17.75	33930	82.561996	54	19.75
167	1	1	1	7	19	1	27195	76.817833	50.5	18.708334	23640	74.158997	41	18.25	35460	79.112	64	19.125
167	1	1	1	8	21	1	27815	70.853333	69.166664	18.104166	21450	68.595001	52	17.25	34050	74.558998	84	18.75
168	1	0	0	2	20	1	26940	68.491997	76.75	15.78125	20520	67.394997	68	15.375	36660	70.023003	82	16.25
168	1	0	0	3	19	1	27110	78.871002	32.166668	16.854166	21300	69.724998	13	15.875	33090	90.119003	66	18.25
168	1	0	0	4	19	1	24754.285	66.083282	73.85714	15.196428	19470	61.988998	31	14.625	30450	72.722	100	16.375
168	1	0	0	5	3	0	26648.572	74.178284	41	16.339285	11790	65.751999	17	15.25	37770	85.514	82	18.25
168	1	0	0	6	9	0	24351.428	73.826286	44	15.446428	14490	70.982002	32	14.875	30600	80.227997	56	16
168	1	0	0	7	8	0	27424.285	68.152283	76.428574	15.482142	22230	60.182999	35	14.875	34620	77.254997	117	16.625
168	1	0	0	8	5	0	27407.143	70.714859	60.857143	16.071428	20190	65.931999	52	15.625	38040	74.960999	80	17
169	1	0	0	1	22	1	24522.857	75.223289	20.142857	16.089285	15780	70.247002	18	15.375	32700	77.425003	23	16.875
169	1	0	0	3	12	0	28517.143	66.955856	37.285713	16.357143	20520	62.386002	30	16	35010	70.106003	49	17.125
169	1	0	0	4	13	0	25750	72.85717	30.333334	15.791667	21000	64.318001	17	15.375	30210	82.5	43	16.125
169	1	0	0	5	12	0	29595	81.291336	17.333334	15.479167	22740	77.077003	12	15.125	44550	86.059998	21	15.75
169	1	0	0	6	5	0	29190	73.047836	25.666666	15.833333	24840	69.028	10	15.25	37590	88.828003	34	17
169	1	0	0	7	3	0	30342	67.368599	36	16.174999	25950	62.304001	25	15.75	36660	74.852997	48	16.625
170	1	0	0	2	28	1	30675	57.200001	96.833336	17.104166	20100	53.326	88	16.625	45780	61.046001	104	17.625
170	1	0	0	3	29	1	34340	57.620998	87.333336	18.041666	29250	53.405998	72	17.5	49980	62.73	100	18.625
170	1	0	0	4	30	1	31005	52.509335	92.666664	17.5625	25650	49.195999	80	17.125	39270	56.134998	105	18
170	1	0	0	6	35	1	27855	61.198334	81.833336	18.104166	24000	56.652	73	17.5	32220	64.949997	90	18.75
171	1	0	1	1	36	1	26112.857	69.446289	41.42857	14.107142	15150	66.093002	35	13.75	35880	72.655998	58	14.375
171	1	0	1	3	36	1	25315.715	65.986282	47.142857	14.303572	21390	62.348	31	13.875	29760	70.279999	58	14.625
171	1	0	1	4	26	1	24745.715	64.39357	50.285713	14.232142	12840	61.277	38	13.875	37410	65.907997	66	14.625
171	1	0	1	5	22	1	31640	66.637337	44	14.916667	28470	64.273003	32	14.5	39330	71.830002	55	15.375
171	1	0	1	6	30	1	28088.572	70.441284	37.285713	14.946428	21240	66.612999	25	14.625	36630	75.301003	45	15.375
171	1	0	1	7	33	1	26498.572	63.276142	52.285713	14.607142	19290	60.306999	47	14.25	33480	67.018997	59	15.375
171	1	0	1	8	35	1	29584.285	63.994427	53.57143	14.285714	13200	61.255001	41	13.125	39600	69.940002	69	14.875
172	1	0	0	3	20	1	27741.428	71.672569	52.714287	18.125	24630	67.699997	31	17.5	35730	76.608002	65	18.5
172	1	0	0	4	12	0	21527.143	69.740715	61.57143	18.053572	13740	64.308998	30	17.375	24960	76.345001	93	19.125
172	1	0	0	5	8	0	29207.143	68.094429	67.714287	17.928572	25110	65.719002	45	17.625	31620	71.547997	81	18.625
172	1	0	0	6	16	1	26085	72.762337	46.833332	17.375	24240	69.734001	28	16.875	29280	78.785004	58	18
172	1	0	0	7	31	1	25088.572	76.621574	34.42857	17.732143	19800	74.494003	27	17.25	32040	78.448997	42	18.25
173	1	0	0	1	11	0	25045.715	66.54586	116.42857	17.142857	18540	59.611	44	15	29190	84.051003	167	18.5
173	1	0	0	3	8	0	27068.572	65.576714	111.71429	16.178572	25080	63.188999	92	14.5	31590	69.009003	125	19.375
173	1	0	0	4	6	0	25307.143	64.529144	114.14286	15.535714	20820	59.633999	82	13.625	28800	69.660004	154	17.875
173	1	0	0	6	15	1	26934	66.552597	78.599998	14.15	22080	62.990002	53	13.125	29520	69.280998	118	16
174	1	0	0	1	8	0	28405.715	67.209999	39	16.125	21600	62.488998	23	15.375	39030	79.523003	48	16.75
174	1	0	0	3	12	0	26770	67.89917	48.833332	16.083334	21510	59.037998	40	15	36810	76.318001	69	17.5
174	1	0	0	4	15	1	24411.428	64.880569	44.142857	14.446428	15990	57.506001	32	13.625	33060	72.516998	62	15.625
174	1	0	0	5	14	1	28687.5	67.909248	41	15.46875	22290	65.305	30	15.25	33180	72.557999	48	15.875
174	1	0	0	6	15	1	27321.428	68.897141	42.285713	15.875	18960	65.792999	32	15.125	31980	73.940002	53	17.375
174	1	0	0	7	21	1	25980	59.299801	55.599998	15.175	24360	57.23	52	14.75	28200	61.146999	60	15.5
174	1	0	0	8	18	1	29305	61.354832	52.666668	15.270833	25470	55.459999	43	15	33000	66.808998	62	15.625
175	0	0	0	1	10	0	25692.857	55.515144	76.14286	15.25	22320	51.742001	68	15.125	28080	61.426998	90	15.5
175	0	0	0	3	10	0	25774.285	52.976284	76.428574	15.267858	22770	50.068001	71	14.875	29220	56.967999	84	15.625
175	0	0	0	4	10	0	25024.285	55.07357	72.85714	15.142858	20160	52.493999	68	14.75	28680	59.375999	75	15.625
175	0	0	0	5	16	1	25307.143	55.659859	72.14286	15.303572	23310	52.622002	65	15	27330	58.570999	89	15.625
175	0	0	0	6	9	0	26472.857	56.626286	73.428574	15.428572	22230	55.625	70	15.125	28470	58.550999	77	15.625
175	0	0	0	7	10	0	24557.143	55.287716	74.428574	15.232142	21090	51.098999	65	14.875	27660	64.067001	82	15.5
175	0	0	0	8	13	0	25362	53.138802	66.800003	15.225	22560	52.313999	58	15	26790	53.814999	74	15.625
176	1	0	0	1	20	1	25080	60.586143	62	14.964286	19080	51.473999	31	14.625	29310	71.208	106	15.625
176	1	0	0	3	25	1	26010	65.677834	52.333332	15.125	17040	58.076	21	14.5	31740	81.785004	76	16.375
176	1	0	0	4	24	1	25815	71.077164	44.333332	15.4375	16350	61.903999	10	14.5	42510	83.542999	66	16.25
176	1	0	0	5	16	1	22185	69.907997	53.333332	14.833333	11700	66.373001	24	14.125	37620	79.093002	70	15.75
176	1	0	0	6	19	1	26555	69.499664	42.833332	14.1875	14670	64.295998	22	13.625	35520	76.514999	53	14.625
176	1	0	0	7	28	1	23665	66.831169	63.166668	14.604167	16350	59.178001	22	14	35520	78.537003	111	15.375
176	1	0	0	8	28	1	25935	74.367249	33.5	14.96875	14610	67.272003	12	14.25	36630	85.746002	53	15.75
177	1	0	0	1	25	1	28110	71.85183	54.5	17.729166	24480	67.402	32	17.375	31980	79.297997	73	18.25
177	1	0	0	3	13	0	27552.857	71.637573	54	17.142857	24210	66.344002	38	16.625	31650	76.365997	83	17.625
177	1	0	0	4	16	1	26854.285	74.137428	44.142857	17	20340	69.961998	24	16.25	33180	84.112	51	17.875
177	1	0	0	6	23	1	28932	70.782402	59.799999	17.450001	24060	68.811996	51	17	31980	71.916	70	17.75
177	1	0	0	7	22	1	27510	68.997498	68	17.0625	24450	65.375999	38	16.625	30390	75.916	86	17.375
178	1	0	0	1	20	1	26095.715	58.225857	115.71429	17.25	20250	52.740002	84	16.75	29610	68.536003	128	17.75
178	1	0	0	3	24	1	27947.143	56.047573	130.85715	17.446428	24540	53.701	110	16.875	32760	62.200001	148	18
178	1	0	0	4	25	1	26215.715	62.025284	111.28571	17.910715	18090	53.285999	50	16.625	31110	81.744003	130	20.375
178	1	0	0	5	22	1	28380	58.484428	126	17.464285	25200	54.388	103	16.75	31530	63.172001	137	18.75
178	1	0	0	6	26	1	28500	57.365856	123.57143	17.089285	23190	53.570999	106	16.25	32640	61.453999	133	17.75
178	1	0	0	7	25	1	27880	58.425999	120	17.270834	23130	55.316002	88	16.625	33000	67	137	17.625
178	1	0	0	8	26	1	29597.143	56.641998	128.14285	17.303572	26220	52.417999	110	16.5	33630	60.035999	150	18.25
179	0	0	0	1	8	0	25658.572	69.931717	42	15.464286	17400	61.341999	11	14.875	31350	85.5	71	16.375
179	0	0	0	3	5	0	30184.285	68.147568	50.285713	16.482143	24150	65.892998	36	15.875	37410	69.828003	82	17.125
179	0	0	0	4	10	0	22521.428	65.695717	59.42857	15.714286	15900	61.013	28	15.375	30000	75.688004	70	16.5
179	0	0	0	5	3	0	23704.285	70.822144	42.714287	15.839286	14910	58.459	27	14.625	30180	74.724998	96	17.625
179	0	0	0	6	7	0	26142.857	73.585854	33.57143	15.357142	21960	68.669998	9	14.75	31020	88.980003	45	16.25
179	0	0	0	7	8	0	25185	66.512665	64.333336	15.666667	21990	61.25	18	15.25	30030	80.481003	80	16
179	0	0	0	8	8	0	24497.143	63.485428	65.85714	15.892858	19290	61.807999	52	15.5	30210	65.027	77	16.375
180	1	0	1	1	20	1	25041.428	63.801857	102.85714	16.339285	18240	61.113998	61	15.375	35910	68	130	17.5
180	1	0	1	3	22	1	27050	64.355331	95.666664	15.8125	18690	55.880001	62	14.5	37440	70.526001	164	17.875
180	1	0	1	4	29	1	23616	64.667999	84.800003	15.675	15240	60.620998	54	14.875	27270	70.400002	123	16.125
180	1	0	1	5	25	1	28150	68.3815	63.333332	16.333334	17010	62.189999	32	15.25	34440	77.775002	84	17.5
180	1	0	1	6	16	1	25152.857	64.780289	73.428574	15.910714	22530	58.676998	40	15.375	27270	76.339996	92	16.5
180	1	0	1	7	27	1	24372.857	63.686855	77.714287	16.25	13140	53.876999	51	15.375	30720	69.588997	135	17
180	1	0	1	8	29	1	26485	59.813835	96.333336	15.916667	17700	56.812	72	14.875	34920	64.621002	115	16.5
181	1	0	0	1	23	1	24210	77.216667	43.5	15.895833	13530	72.099998	34	15.25	31770	82.163002	60	16.375
181	1	0	0	3	23	1	27505	69.312668	62.833332	16.020834	21000	64.238998	44	15.5	39210	76.431	84	16.5
181	1	0	0	4	17	1	25804.285	72.031425	53.714287	15.767858	16140	69.304001	37	15.25	40770	75.051003	63	16
181	1	0	0	6	21	1	27144	67.023003	50.400002	15.525	22230	58.417999	37	14.625	31290	73.887001	63	16
181	1	0	0	7	20	1	24368.572	76.964142	44.714287	16.107143	19560	70.906998	19	15.375	30750	92.862	60	16.625
181	1	0	0	8	27	1	27925	72.84417	60.166668	15.395833	25260	65.806999	46	15.125	32070	79.248001	80	16.25
182	1	0	0	1	26	1	24818.572	78.364861	33.285713	17.428572	21030	73.044998	24	16.625	30090	85.875999	47	18.25
182	1	0	0	3	24	1	29164.285	73.973289	43.42857	17.321428	25410	69.252998	15	16.25	39750	90.441002	57	18
182	1	0	0	4	20	1	22444.285	74.75	35.285713	17.160715	16050	68.753998	25	16.375	34200	80.792	53	18.125
182	1	0	0	5	17	1	29880	75.592285	39.857143	16.785715	19410	69.028999	25	15.625	40290	82.393997	60	17.875
182	1	0	0	6	17	1	24805.715	76.475861	32.857143	16.589285	18390	72.587997	26	15.375	37680	81.328003	46	17.5
182	1	0	0	7	15	1	24921.428	76.05957	36.57143	16.857143	14100	72.970001	29	16.25	32820	81.264	44	17.75
182	1	0	0	8	13	0	25157.143	77.232712	33.285713	17.410715	15660	75.790001	25	16.25	42450	79.413002	38	18.125
183	1	0	0	1	17	1	26421.428	70.626717	30.571428	16.125	21780	68.93	28	15.5	33810	72.836998	34	16.5
183	1	0	0	3	14	1	28045.715	69.086998	35	15.696428	23670	67.306	27	15.5	34410	72.204002	45	16.125
183	1	0	0	4	5	0	25037.143	70.409142	34.42857	15.678572	23400	66.115997	21	15.125	26970	75.333	49	15.875
183	1	0	0	5	16	1	28122.857	73.406288	29.285715	16.339285	17220	70.235001	18	15.5	35310	78.628998	37	16.75
183	1	0	0	6	21	1	25474.285	73.655716	26.142857	16.964285	24060	70.366997	21	16	29730	79.385002	35	18.375
183	1	0	0	7	22	1	27261.428	70.176712	28	15.767858	25140	66.862	23	15	30810	75.699997	36	16.125
183	1	0	0	8	18	1	27852.857	71.597427	25.428572	15.642858	25320	67.830002	20	15.125	33420	75.352997	32	16
184	1	0	1	1	22	1	25157.143	63.759857	63.857143	14.517858	19500	60.866001	55	14	30390	69.626999	75	14.875
184	1	0	1	3	29	1	25624.285	76.526573	38.57143	14.678572	16080	68.438004	25	14.375	43500	85.667	48	15.125
184	1	0	1	4	20	1	25645.715	71.762573	49.42857	14.196428	16710	69.344002	44	13.375	32700	73.890999	54	14.75
184	1	0	1	5	24	1	26987.143	69.170288	54.57143	15	11730	62.956001	36	14.25	38460	81.014	73	15.875
184	1	0	1	6	21	1	27450	68.278145	51.57143	14.267858	25020	61.970001	43	13.75	30120	73.771004	66	14.75
184	1	0	1	7	21	1	25011.428	69.792854	50.57143	14.535714	20580	68.461998	45	14	29490	71.237	60	14.875
184	1	0	1	8	27	1	25525.715	69.612144	54.285713	14.125	23640	67.456001	46	13.25	28020	74.522003	60	14.875
185	1	0	0	1	17	1	25585.715	69.197571	30.285715	17.232143	17610	67.461998	25	16.75	30960	72.945999	35	17.75
185	1	0	0	3	18	1	27205.715	66.468857	36.42857	17.160715	23400	64	31	17	32040	69.834999	42	17.5
185	1	0	0	4	15	1	28195	70.206337	28.833334	17.083334	25380	68.393997	25	16.75	32970	72.458	33	17.625
185	1	0	0	5	14	1	25758	67.3918	32.200001	17.025	24150	65.718002	29	16.75	27690	69.966003	37	17.375
185	1	0	0	6	14	1	28864.285	70.139854	29.285715	17.410715	22290	65.092003	22	17.125	32850	76.174004	32	18
185	1	0	0	7	19	1	26085	68.088501	33.666668	17.395834	20970	63.959999	25	17.125	32790	74.105003	47	18.125
186	1	0	0	1	5	0	25234.285	58.129715	82.571426	15.25	21390	55.68	76	15	29040	60.93	91	15.875
186	1	0	0	3	3	0	27767.143	54.632572	85.571426	14.767858	24270	50.471001	73	14.125	33480	58.870998	103	15
186	1	0	0	4	9	0	26440	54.821999	96.666664	14.958333	21150	52.578999	86	14.375	29040	55.965	108	15.375
186	1	0	0	5	4	0	26424	58.486599	73.400002	15.3	19800	57.085999	63	14.875	31110	60.112999	84	15.625
186	1	0	0	6	11	0	31455	62.778831	44.5	14.9375	26010	58.613998	33	14.5	38370	68.058998	55	15.375
186	1	0	0	7	2	0	25146	55.304001	73.400002	14.675	19350	53.256001	63	14.375	30390	60.284	81	14.875
186	1	0	0	8	0	0	27450	56.836334	88.5	14.791667	19470	50.448002	70	13.625	32400	62.841	109	15.375
187	1	0	0	1	23	1	27070	64.77433	36.666668	18.833334	17970	64.224998	34	18.125	35040	65.613998	41	19.75
187	1	0	0	3	23	1	31460	70.056664	25.833334	18.625	21060	67.811996	23	18.375	35730	74.358002	30	19.125
187	1	0	0	5	17	1	29500	67.684334	26	18.333334	25800	64.295998	26	17.75	31770	71.240997	26	19.125
187	1	0	0	6	23	1	33660	71.476402	21.799999	17.924999	17070	70.597	18	17.25	43050	74	24	18.25
188	0	0	0	1	24	1	23691.428	48.104286	126.42857	13.803572	20580	45.101002	77	13	26790	53.012001	155	15
188	0	0	0	3	18	1	25654.285	44.539143	129.57143	13.375	22110	42.662998	121	13	27810	48.053001	139	14.375
188	0	0	0	4	27	1	22397.143	49.704716	100.57143	13.25	18750	44.410999	42	12.5	26760	60.890999	142	14.75
188	0	0	0	5	26	1	25120	51.218666	107.33334	13.166667	21000	47.506001	77	12.875	27840	54.471001	154	13.75
188	0	0	0	6	21	1	23730	53.011333	92.666664	13.229167	21870	49.333	41	12.625	26220	59.945	134	14.75
188	0	0	0	7	31	1	22024.285	56.584999	59.285713	14	17940	52.778999	39	13.25	31230	61.263	81	14.75
188	0	0	0	8	21	1	24985.715	53.157143	86.285713	12.928572	19770	48.271999	42	12.25	28890	60.752998	117	13.625
189	0	0	0	1	15	1	22675.715	65.973999	37.57143	14.214286	14190	61.202	23	12.75	27390	77.835999	51	15.25
189	0	0	0	3	13	0	25452.857	63.119999	46.714287	14.321428	20910	60.603001	33	13.625	30690	66.807999	54	15
189	0	0	0	4	12	0	24140	67.534836	40.166668	14.208333	20910	60.112	11	13.25	30180	93.403999	57	15.25
189	0	0	0	5	15	1	27030	66.286285	42.285713	14.142858	20010	59.316002	20	13.625	33090	80.480003	60	14.625
189	0	0	0	6	11	0	26322.857	62.913284	51.57143	14.410714	17430	58.757999	46	13.875	34230	66.236	67	15.25
189	0	0	0	7	8	0	27034.285	66.418854	41.857143	14.339286	19440	61.567001	31	13.875	33240	70.365997	60	15.375
189	0	0	0	8	9	0	28825.715	62.908142	52.142857	14.071428	18270	57.348	40	13.625	37590	66.382004	67	14.75
190	1	0	0	1	19	1	25962.857	60.056145	80	17.982143	17370	55.188	46	17.625	34410	67	102	18.5
190	1	0	0	3	19	1	26592.857	62.085144	70.85714	18.446428	23640	57.167999	50	17.75	32220	67.528999	90	19.75
190	1	0	0	5	18	1	28551.428	59.831001	81.14286	17.839285	24210	55.235001	74	16.875	33150	62.464001	97	19
190	1	0	0	6	18	1	22582.5	60.88575	84.75	18.3125	18750	59.630001	76	17.875	27210	62.657001	91	18.75
190	1	0	0	7	21	1	24412.5	56.992249	91	18.4375	13200	54.852001	80	18	34590	58.713001	99	19.125
190	1	0	0	8	23	1	21828	55.630402	89.199997	17.85	15090	51.707001	69	16.375	29160	59.793999	99	18.75
191	0	0	0	1	7	0	24677.143	69.40786	64.571426	16.232143	21540	64.239998	44	16	27360	75.221001	82	16.625
191	0	0	0	3	3	0	24407.143	67.110001	76.571426	17.357143	20400	63.685001	57	16.75	28170	73.466003	103	17.75
191	0	0	0	4	9	0	22995	69.327003	67.5	16.75	17700	67.319	61	16.5	27420	73.400002	75	17.25
191	0	0	0	5	5	0	27522	70.716797	62	16.475	24480	67.972	53	16.25	30150	72.606003	75	16.75
191	0	0	0	6	7	0	24330	70.021858	65.714287	15.803572	17490	66.351997	56	15.5	27300	72.458	80	16
191	0	0	0	8	6	0	23682	66.859596	74.199997	16.299999	21120	65.752998	64	15.75	26490	67.887001	83	17
192	0	0	0	1	27	1	27222.857	56.263428	128	16.178572	22920	53.358002	114	15.5	31320	63.088001	135	17
192	0	0	0	3	23	1	23027.143	57.554287	120.85714	17.482143	17310	52.376999	94	17	29640	71.781998	140	18.125
192	0	0	0	4	16	1	25367.143	54.241573	127.85714	16.928572	18990	50.761002	100	16.25	30180	58.087002	143	17.5
192	0	0	0	5	27	1	28360	56.196499	129.83333	16.729166	23550	51.792999	113	16.125	33690	61.773998	147	17.375
192	0	0	0	6	9	0	25092	58.995399	141.2	16.775	20340	54.146	119	16	29610	65.171997	155	17.375
192	0	0	0	7	17	1	26154	52.2616	121.8	17.049999	22440	51.087002	116	16.625	32370	53.917999	135	17.5
192	0	0	0	8	3	0	22860	52.797199	126.6	16.775	11880	48.632999	84	16.5	29640	55.233002	149	17.125
193	0	3	1	1	10	0	29014.285	53.342712	72.85714	16.410715	24870	46.532001	37	15.5	33360	65.093002	98	17
193	0	3	1	3	5	0	26568	51.863602	85.800003	16.225	24330	49.366001	65	15.75	27870	56.493999	105	16.75
193	0	3	1	4	4	0	27620	52.460999	80	16.291666	22560	46.556999	70	15.625	30360	55.898998	98	16.625
193	0	3	1	6	16	1	27444	53.819199	74	16.549999	22200	46.477001	59	15.625	31260	58.480999	99	16.875
193	0	3	1	7	3	0	24798	54.028999	69.599998	16.25	24450	51.011002	59	16	25350	57.271999	81	16.625
194	1	0	0	2	23	1	23580	56.222858	54.714287	17.678572	10800	54	46	17	41010	62.404999	65	18.125
194	1	0	0	3	20	1	27955.715	56.295856	51.285713	17.696428	20370	51.048	41	16.25	43620	63.669998	64	19.875
194	1	0	0	5	23	1	29210	63.456833	33.166668	19.270834	20760	56.653999	15	18.5	38100	76.952003	50	20.375
194	1	0	0	6	23	1	25611.428	55.527287	53.857143	18.214285	19890	53.021999	42	17.375	29340	60.807999	62	19.375
194	1	0	0	8	31	1	25448.572	57.827713	54.42857	17.910715	22200	55.183998	40	17.375	30540	60.528	63	18.375
195	1	0	0	5	20	1	31354.285	66.553146	99.428574	17.267857	25830	60.202	77	16.75	36900	70.138	168	17.875
195	1	0	0	6	24	1	26735	74.910332	49.666668	17.9375	23880	68.149002	29	17.25	28020	81.739998	75	18.5
195	1	0	0	7	14	1	30330	72.807854	60.42857	17.339285	20820	69.337997	29	17	40800	81.388	84	18.25
196	0	0	1	2	19	1	26502.857	56.726715	109.42857	17.375	16770	52.092999	73	16	31980	66.916	138	19.625
196	0	0	1	3	17	1	26202.857	56.387142	102.57143	16.910715	18480	49.216	64	16.25	39600	66.915001	138	17.875
196	0	0	1	4	20	1	25585.715	64.940575	65.285713	17.660715	21360	50.316002	23	16.625	30990	76.910004	121	18.375
196	0	0	1	5	16	1	25087.5	58.2705	102.75	17.6875	17850	49.634998	30	16.75	29430	76.855003	145	20
196	0	0	1	8	22	1	21390	55.5308	105.2	16.950001	14760	46.266998	86	15.875	31860	58.917	133	18.25
197	0	0	0	1	3	0	28580	62.648167	66.666664	15.833333	20640	58.312	35	15.5	38130	69.722	85	16.5
197	0	0	0	3	5	0	24595.715	59.511002	84.428574	15.642858	13980	52.98	41	14.25	38130	66.887001	118	17.25
197	0	0	0	4	9	0	27715.715	57.159714	101.57143	15.053572	15960	52.153999	82	14.25	33300	60.388	144	15.625
197	0	0	0	5	0	0	27428.572	59.164288	82.14286	14.892858	24630	55.463001	42	14.25	33900	68.532997	105	15.375
197	0	0	0	6	1	0	27115.715	59.876713	80.428574	15.107142	19920	54.171001	47	14.125	38970	67.721001	119	16
197	0	0	0	7	2	0	26168.572	57.463287	101.14286	15.571428	18930	53.846001	63	15	36330	65.196999	148	16.125
197	0	0	0	8	3	0	26352.857	61.334145	77.714287	15.196428	20820	55.896999	35	14.5	33030	70.299004	106	15.875
198	0	0	0	2	4	0	23292.857	60.764141	72.285713	14.214286	19800	54.097	58	13.75	27660	64.315002	98	14.875
198	0	0	0	4	13	0	22524	62.125198	68	13.9	15780	59.896999	43	13.5	26070	66.833	80	14.625
198	0	0	0	5	2	0	28422	59.806801	74.400002	13.7	22410	59.221001	65	13.5	36420	61.424999	86	13.875
199	0	0	0	1	19	1	21874.285	66.621002	37.857143	17.392857	16620	60.486	19	14.5	28170	71.762001	61	19
199	0	0	0	3	21	1	23875.715	61.556286	45.142857	17.107143	20910	56.630001	33	16.125	26340	65.195	55	18.875
199	0	0	0	4	20	1	22071.428	63.586143	46.142857	16.767857	15900	58.653	28	15	28230	69.222	57	18.375
199	0	0	0	5	20	1	19020	61.756142	48.57143	17.089285	11310	60.810001	38	15.875	23100	63.026001	56	18.625
199	0	0	0	6	18	1	25785	64.107002	39.5	17	18990	63	34	15.875	30540	66.111	46	18.625
199	0	0	0	7	14	1	19928.572	62.418144	53.285713	17.339285	14430	60.167	40	15.875	28980	65.5	69	18.5
199	0	0	0	8	13	0	22545	58.948666	73.666664	17.020834	14760	53.799999	40	14.375	36180	63.224998	158	17.875
200	0	0	0	1	7	0	23014.285	60.896427	138.28572	16.821428	19560	56.644001	88	16.25	26280	67.527	177	18.125
200	0	0	0	3	22	1	18942.857	59.188858	85.285713	17	11400	56.855	70	16	27090	61.731998	100	17.625
200	0	0	0	4	5	0	22285.715	60.879143	115.14286	15.892858	19350	53.485001	89	15.125	27210	65.661003	150	17.25
200	0	0	0	5	1	0	25675.715	56.380714	138.71428	16.107143	24570	51.094002	88	15.125	27720	67.114998	167	16.875
200	0	0	0	6	13	0	23507.143	60.198002	121.14286	15.696428	19290	53.096001	94	15.375	27150	66.577003	152	16
200	0	0	0	7	9	0	22474.285	56.713287	142.42857	15.767858	17850	51.457001	124	15.125	27870	61.383999	154	16.5
200	0	0	0	8	6	0	22448.572	67.495285	108.71429	16.767857	18090	54.696999	17	15.75	24630	90.060997	175	18.375
201	1	0	1	2	10	0	22602.857	55.703285	140.42857	13.982142	17490	47.638	120	13.375	26940	63.785999	171	14.75
201	1	0	1	3	15	1	23181.428	59.749001	125.57143	14.267858	18360	54.660999	113	13.375	26850	67.232002	136	15.375
201	1	0	1	4	7	0	20451.428	64.119286	110.42857	14.25	12390	58.506001	71	13.25	29280	72.849998	142	15.375
201	1	0	1	5	0	0	25135.715	62.191856	114.28571	13.928572	21630	56.622002	91	13.5	29970	71.558998	129	14.625
201	1	0	1	6	5	0	24070	65.482498	101.66666	13.958333	19800	60.471001	60	13.375	27600	77.898003	118	14.875
201	1	0	1	8	1	0	20190	52.3195	141.33333	13.6875	14190	50.408001	126	13.125	26850	54.714001	157	14.5
202	1	0	0	2	19	1	24690	58.771999	108.25	15.125	23070	56.775002	103	14.75	28500	60.047001	117	15.375
202	1	0	0	3	19	1	27201.428	59.951714	110.28571	14.642858	24120	56.306	99	14	30510	64.064003	117	15.25
202	1	0	0	4	20	1	24994.285	58.762428	99.14286	15.035714	18360	55.705002	91	14.75	31290	61.323002	107	15.375
202	1	0	0	5	15	1	29100	62.616833	91	15.291667	12750	56.5	80	15.125	38850	68.667	100	15.75
202	1	0	0	6	17	1	26640	65.166145	88.14286	15.625	22740	62.610001	79	15.5	30510	68.593002	96	15.875
202	1	0	0	7	20	1	26750	59.671333	99.333336	15.25	24120	58.219002	94	15.125	30870	62.084999	107	15.625
202	1	0	0	8	18	1	24180	60.826	103	15.375	14220	56.804001	90	15	31170	65.654999	119	15.625
203	0	0	0	1	22	1	28705.715	52.803143	99.285713	18.053572	20610	49.702999	77	17.5	36780	55.771999	113	18.5
203	0	0	0	3	19	1	29202.857	52.032143	119.57143	17.964285	21450	49.119999	86	17.625	38580	55.198002	135	18.625
203	0	0	0	4	15	1	27188.572	52.299286	106.71429	17.696428	18990	49.544998	85	16.75	38310	57.514999	123	18.625
203	0	0	0	5	14	1	26795	53.589001	105.5	18	22530	50.132	86	17	31590	60.855999	127	18.875
203	0	0	0	6	14	1	25294.285	51.894573	104.42857	17.821428	19230	47.27	75	17.25	33750	60.169998	118	18.875
203	0	0	0	7	12	0	26285	53.655334	99.333336	18.104166	22860	48.905998	58	17.5	30720	61.012001	126	18.875
203	0	0	0	8	11	0	26035	51.438499	107.66666	17.895834	16770	48.279999	89	17.625	38550	55.484001	129	18.5
204	1	0	0	3	26	1	28817.143	68.684715	95.14286	16.178572	26070	64.835999	62	15.625	31530	73.218002	128	16.875
204	1	0	0	4	26	1	26435	62.017166	148.83333	15.645833	21690	60.077	133	15.5	30240	64.654999	168	15.75
204	1	0	0	5	20	1	28478.572	61.372429	153.42857	15.732142	24330	58.393002	134	15.125	32610	64.584	197	16
204	1	0	0	6	21	1	30407.143	70.025284	69.714287	16.071428	23430	65.436996	43	15.75	36210	73.349998	97	16.5
204	1	0	0	7	15	1	28015.715	68.366714	88.285713	15.928572	22500	65.5	63	15.75	31110	70.098999	139	16.125
204	1	0	0	8	15	1	31760	68.348167	88.166664	16.229166	26040	63.880001	53	15.875	39060	71.120003	116	16.5
205	0	0	0	1	14	1	25330	65.031334	42.333332	17.166666	23580	60.626999	29	16.75	27600	71.967003	54	17.5
205	0	0	0	3	11	0	27064.285	66.33886	35.285713	16.839285	23430	63.651001	27	16.375	31380	69.274002	47	17.5
205	0	0	0	4	15	1	27690	65.530289	40	16.482143	18870	61.577999	34	15.875	34980	70.056999	47	17.125
205	0	0	0	5	16	1	29120	67.363998	30.666666	15.791667	27180	61.801998	23	15.25	32550	70.644997	42	16.5
205	0	0	0	6	0	0	24925	71.106003	26.833334	17.270834	16200	62.786999	17	15.875	29790	80.517998	41	18.25
205	0	0	0	7	0	0	29680	62.530334	45.166668	17.083334	24930	57.866001	22	16.125	38910	74.483002	63	17.75
205	0	0	0	8	0	0	25654.285	65.606712	38	17.089285	17310	62.355999	30	16.375	31620	73.656998	42	18.625
206	1	0	0	1	8	0	22680	51.276428	128.57143	14.714286	12210	47.372002	120	14.125	35760	56.262001	136	15.375
206	1	0	0	3	20	1	22534.285	60.504143	112.42857	15	17100	55.745998	64	14.375	26850	66.505997	138	15.875
206	1	0	0	4	21	1	22894.285	53.306427	132.71428	14.732142	15030	48.676998	93	14.125	33450	61.779999	168	15.375
206	1	0	0	5	15	1	27368.572	50.98	125.71429	14.946428	16500	47.383999	115	14.375	36810	53.077999	133	15.5
206	1	0	0	6	16	1	24432	57.974602	104.8	14.5	20520	53.573002	91	13.875	28980	60.84	124	15.125
206	1	0	0	7	20	1	24210	60.689285	104.42857	14.696428	14490	51.327999	52	14.375	29550	69.740997	159	15.5
206	1	0	0	8	11	0	27814.285	56.903141	113.57143	14.928572	21540	50.394001	45	14.375	33960	70.324997	144	15.375
207	1	0	0	1	21	1	25620	71.660141	63.142857	16.214285	23070	66.561996	32	15.5	27420	81.884003	87	16.875
207	1	0	0	3	19	1	26080	66.639664	83	16.1875	25410	64.098999	59	15.75	26820	71.667	112	16.75
207	1	0	0	4	19	1	23280	68.609001	66.571426	16.339285	20250	66.155998	50	15.875	26100	70.5	83	16.875
207	1	0	0	5	4	0	25774.285	70.68586	52.57143	15.625	14490	66.893997	39	15.125	35010	75.327003	74	16.375
207	1	0	0	6	11	0	26841.428	71.753288	55.57143	15.553572	21660	69.350998	45	15.375	32100	73.828003	65	15.875
207	1	0	0	7	20	1	26554.285	70.117569	67.85714	16.428572	20940	66.092003	35	15.875	29400	82.106003	90	17.625
207	1	0	0	8	14	1	25220	66.450668	88	16.041666	21510	63.941002	75	15.875	27540	69.705002	98	16.375
208	0	0	0	1	8	0	23888.572	58.122002	85.571426	18.410715	20940	51.932999	49	17.875	28380	75.958	103	19
208	0	0	0	3	7	0	23262.857	56.122143	77.428574	18.410715	19800	53.59	69	18	27480	60.692001	85	19.25
208	0	0	0	4	11	0	21021.428	57.499859	83.85714	18.339285	13080	54.570999	65	17.625	27420	61.591999	104	19.25
208	0	0	0	5	1	0	26207.143	55.375999	88.14286	18.321428	19830	52.227001	78	18	32400	60.672001	107	18.75
208	0	0	0	6	3	0	21282.857	58.679855	82.14286	18.517857	17220	56.131001	64	18	27630	61.548	101	18.875
208	0	0	0	7	1	0	23365.715	59.388287	81	18.285715	18720	57.389	75	17.875	29790	60.138	93	18.75
208	0	0	0	8	3	0	21291.428	58.818855	84.14286	17.964285	16920	55.667	70	17.5	23910	60.277	101	18.875
209	1	0	0	1	3	0	32357.143	57.886002	48.57143	18.071428	29310	56.271999	38	17.5	35370	59.058998	58	18.625
209	1	0	0	3	6	0	30732.857	58.162716	59.857143	18.285715	26910	54.693001	36	17.375	40620	70.919998	70	19.25
209	1	0	0	4	16	1	34855.715	62.973999	54.285713	18.303572	28800	56.633999	31	16.75	42300	77.737999	68	20.375
209	1	0	0	5	1	0	32532.857	58.298428	68.428574	16.964285	27960	55.472	56	16.125	38040	65.305	81	17.75
209	1	0	0	6	0	0	31341.428	57.415001	80.571426	17.678572	27690	55.768002	69	17.5	37230	60.68	93	18
209	1	0	0	7	2	0	30617.143	60.005714	62.714287	17.964285	28080	58.272999	57	17.5	33240	64.154999	69	18.25
209	1	0	0	8	1	0	30981.428	57.867428	63	17.767857	25680	56.827	55	16.875	35160	58.957001	68	18.375
210	0	0	0	1	10	0	24085.715	66.368858	52.42857	14.678572	19680	57.053001	16	13.875	29160	91.486	67	16.25
210	0	0	0	3	14	1	25420	60.975334	57.833332	14.791667	22620	57.419998	44	14.375	27930	64.902	72	15.125
210	0	0	0	4	13	0	26260	63.156834	56.666668	14.25	20700	60.837002	50	14	31290	67.643997	68	14.5
210	0	0	0	5	10	0	26121.428	65.21257	56	14.589286	19980	61.507999	37	14	43890	75.892998	64	15.875
210	0	0	0	6	9	0	26232.857	61.432999	61	14.392858	19020	57.712002	43	14	30750	68.352997	70	15.25
210	0	0	0	7	15	1	25662.857	63.411285	51.285713	14.178572	23730	59.252998	40	13.5	28620	71.864998	62	14.875
210	0	0	0	8	13	0	27347.143	63.110428	55.57143	13.446428	19950	60.019001	46	13.125	31380	65.486	68	13.875
211	0	0	0	1	16	1	24227.143	67.033714	56.714287	13.75	17790	59.582001	41	13	28260	77.021004	78	14.375
211	0	0	0	3	11	0	22220	66.588997	63	14.1875	18180	59.291	41	13.875	24390	74.632004	87	14.875
211	0	0	0	5	14	1	23507.143	64.762856	69.714287	14.160714	16950	61	58	13.625	35640	69.158997	85	14.5
211	0	0	0	7	13	0	21797.143	62.897144	78.14286	13.392858	12960	55.327	29	12.625	27630	77.120003	119	14.25
211	0	0	0	8	14	1	19174.285	64.17186	67	13.875	14310	59.105999	40	12.875	22650	75.148003	93	14.375
212	1	0	0	1	7	0	25024.285	51.621716	133.42857	15.982142	17850	48.875999	108	15	31440	55.852001	152	16.5
212	1	0	0	3	23	1	23644.285	50.221714	115.28571	16.089285	13800	47.611	102	15.625	29790	58.084999	136	17.125
212	1	0	0	4	24	1	21591.428	49.817429	117.42857	15.660714	18810	45.039001	79	14.875	29040	56.126999	150	16.75
212	1	0	0	5	9	0	27960	53.113857	110.85714	15.946428	23910	50.773998	75	15.375	37680	57.269001	135	16.5
212	1	0	0	6	17	1	23957.143	55.188427	84.285713	16.285715	19470	50.459999	44	15.25	30240	67.494003	126	17.25
212	1	0	0	7	24	1	21960	52.240284	108.85714	16.053572	15960	47.837002	58	15.625	27210	66.859001	131	16.75
212	1	0	0	8	21	1	22538.572	52.914001	105.14286	15.928572	19260	48.740002	85	15.625	25830	56.410999	121	16.375
213	0	0	0	1	19	1	21758.572	44.427856	104.14286	12.875	15780	42.366001	90	12.375	23700	48.493999	112	13.25
213	0	0	0	3	11	0	22422.857	43.273857	100.85714	13.482142	17310	41.076	88	12.5	24630	46.567001	114	14.25
213	0	0	0	4	13	0	23532.857	42.959286	110.42857	13.714286	19560	40.818001	103	12.875	26850	46.449001	125	14.875
213	0	0	0	5	2	0	28266	45.743401	99.599998	14.3	25080	42.549	88	13.75	32580	49.312	107	15
213	0	0	0	6	9	0	23134.285	45.264999	108.57143	14.125	15630	42.263	96	13.625	28740	50.986	117	15
213	0	0	0	7	8	0	24124.285	43.864716	111	14.196428	21240	41.493999	95	13.75	28470	46.564999	124	14.75
213	0	0	0	8	10	0	24910	43.773998	109.66666	14.333333	18600	43.131001	106	13.75	29610	44.919998	115	15.25
214	1	0	0	2	7	0	21960	71.616997	43	17.875	16830	66.454002	35	17.125	26580	78.32	47	18.875
214	1	0	0	5	14	1	28275	68.783249	55	16.96875	15000	61.556999	42	16.125	34410	74.085999	63	18
214	1	0	0	7	20	1	28005	65.301331	45.333332	16.4375	23700	60.816002	36	15.875	32820	68.834999	55	17.375
215	0	0	0	1	8	0	22375.715	49.051285	135.71428	12	17370	46.682999	109	11.625	29640	52.752998	151	13
215	0	0	0	3	7	0	22915.715	48.546429	142.85715	12.071428	19650	42.873001	95	11.5	28470	57.25	170	12.5
215	0	0	0	4	8	0	22390	46.494667	144.66667	11.958333	13560	43.187	128	11	31500	50.574001	155	13
215	0	0	0	5	7	0	25962	47.605202	129.60001	12.3	23100	45.945999	110	11.625	29610	49.463001	147	14
215	0	0	0	6	9	0	22302.857	49.39843	123.71429	11.732142	17280	45.016998	65	11.125	27150	63.752998	148	12.75
215	0	0	0	7	12	0	23316	47.104198	138	11.5	21480	43.700001	114	11.375	24810	50.189999	157	11.625
216	0	0	0	2	4	0	24850	53.839001	121	15.5	21750	46.293999	86	15.375	29730	61.449001	140	15.625
216	0	0	0	3	21	1	25122	53.542999	127.4	15.9	20820	47.022999	92	15.125	28620	63.983002	156	16.625
216	0	0	0	5	0	0	24288	54.955799	130.8	15.75	18630	48.200001	111	15.25	32310	63.345001	165	16.5
217	0	0	0	2	24	1	27660	56.836285	48.714287	13.053572	23700	54.202	34	12.5	31350	62.162998	63	13.375
217	0	0	0	3	21	1	29781.428	57.176857	45.285713	13.178572	25080	54.122002	29	12.75	33030	70.304001	51	13.375
217	0	0	0	4	20	1	26405	59.053001	47.666668	12.916667	19950	55.681	38	12.375	31410	65.181999	55	13.125
217	0	0	0	5	13	0	30372.857	59.533428	45.857143	13.142858	26160	54.942001	40	12.75	34950	64.642998	52	13.625
217	0	0	0	6	18	1	29185.715	60.39743	39.57143	13.071428	24840	57.007999	32	12.875	32580	62.189999	47	13.25
217	0	0	0	7	15	1	28272.857	57.033573	50	13.25	23580	54.521999	43	13	32520	59.208	54	13.5
217	0	0	0	8	16	1	27942.857	58.909573	47.42857	12.982142	20040	57.194	43	12.625	31830	63.518002	53	13.25
218	1	0	0	1	12	0	27788.572	58.22657	118.42857	14.660714	25320	51.699001	66	14	29970	66.398003	181	15
218	1	0	0	3	9	0	27275	55.266335	125.66666	14.5625	24300	50.125	52	13.75	29520	67.348999	175	15.625
218	1	0	0	4	18	1	29301.428	55.258713	119.28571	14.107142	27960	50.550999	101	13.25	30840	57.344002	182	14.625
218	1	0	0	5	14	1	29811.428	64.496284	83.285713	14.928572	27090	52.381001	29	13.25	35580	80.958	124	17
218	1	0	0	6	10	0	29195	58.859001	98.833336	14.041667	26310	55.902	65	12.75	31380	63.305	126	14.875
218	1	0	0	7	9	0	30205	54.859665	143.83333	13.8125	25680	51.754002	113	13.25	32910	57.723	164	14.625
218	1	0	0	8	9	0	29018.572	54.801285	126.71429	13.964286	22740	50.066002	93	13.5	34890	58.472	195	14.5
219	0	0	0	1	11	0	26640	60.142284	82.285713	17.089285	23790	58.676998	73	16.75	29940	61.830002	94	17.625
219	0	0	0	3	9	0	27595	59.706165	88.833336	17.354166	22320	54.701	71	17	33240	62.708	121	17.75
219	0	0	0	4	11	0	23734.285	60.666714	79.571426	17.053572	16260	56.311001	65	16.375	27810	64.952003	107	17.5
219	0	0	0	5	4	0	27015	62.210835	78.166664	17.395834	23280	58.919998	50	17	34410	67.920998	90	17.75
219	0	0	0	6	12	0	24906	65.2024	56.799999	17.4	16230	63.671001	44	17	31020	67.449997	69	17.75
219	0	0	0	7	8	0	26955	65.015999	54.75	17.1875	21750	64.174004	52	16.875	30540	65.941002	61	17.625
220	1	0	0	3	17	1	22825.715	53.259716	150	15.732142	17970	48.733002	116	15.125	27540	56.284	170	16.375
220	1	0	0	4	17	1	22885	51.382332	135.5	15.958333	14160	48.457001	112	14.875	30660	56.493999	144	16.5
220	1	0	0	5	13	0	27474	51.5788	156.39999	15.725	25800	47.744999	129	14.75	29430	55.131001	208	17.125
220	1	0	0	6	14	1	23661.428	55.457287	136.28572	15.767858	19590	50.382	111	14.75	29400	59.543999	181	16.25
220	1	0	0	7	12	0	25140	53.017666	132	15.270833	21180	47.752998	112	14.75	29190	57.056999	148	15.75
220	1	0	0	8	14	1	21310	53.333332	140	15.583333	16080	48.966	115	14.125	30660	57.313	183	16.875
221	0	0	0	2	7	0	22680	52.284714	53.57143	15.946428	18990	50.306	48	15.375	29400	54.063	59	16.625
221	0	0	0	3	16	1	22688.572	51.414288	55.57143	15.928572	18270	48.771	46	15	30810	58.022999	64	16.875
221	0	0	0	4	11	0	24120	51.326832	54	15.916667	19620	49.875	48	15.375	30330	53.564999	58	16.375
221	0	0	0	5	8	0	22135.715	53.748287	53.42857	15.732142	11580	51.200001	50	15.25	30900	56.036999	58	16.375
221	0	0	0	6	15	1	24017.143	52.126286	51.714287	15.892858	20700	50.023998	45	15.5	35070	54.076	58	16.25
221	0	0	0	7	15	1	24102.857	51.721428	54.285713	15.910714	14250	50.091	52	15.5	32970	54.182999	57	16.25
221	0	0	0	8	9	0	28845	51.658001	50.333332	15.9375	22350	49.549	44	15.625	31620	54.400002	55	16.125
222	0	0	0	3	12	0	27972.857	65.130714	28	13.178572	24210	60.209	16	12.625	31560	73.883003	38	14.25
222	0	0	0	4	12	0	25932.857	63.096287	28.714285	13.357142	15540	59.832001	18	13.125	28890	70.016998	35	14
222	0	0	0	5	4	0	26811.428	63.716145	28.285715	13.517858	21780	60.581001	18	13.125	30060	68.080002	37	13.875
222	0	0	0	6	10	0	27835.715	63.589714	29.857143	13.5	20850	61.419998	20	13.125	35370	65.050003	37	14
222	0	0	0	7	24	1	26540	75.029335	21.333334	15	15630	59.297001	7	12.875	34710	91.655998	41	17.5
222	0	0	0	8	7	0	27334.285	61.787998	37.714287	13.053572	13920	58.283001	13	12.5	38160	76.892998	51	14.375
223	1	0	0	1	21	1	29370	79.66114	30.428572	15.982142	21300	75.75	25	15	35310	84.065002	43	16.875
223	1	0	0	3	23	1	28998	73.977798	28	16.1	24150	72.091003	21	15.625	37080	77.748001	37	16.375
223	1	0	0	4	29	1	27565.715	76.330574	28.714285	15.964286	19140	74.514	19	15.375	32730	82.170998	37	16.375
223	1	0	0	5	9	0	34221.43	75.227432	27.428572	16.446428	29850	72.338997	21	16.125	38790	77.323997	36	17.125
223	1	0	0	6	16	1	29537.143	79.500999	24.428572	16.303572	18150	74.447998	19	16	39030	84.113998	28	16.625
223	1	0	0	7	35	1	31614	80.598396	23.200001	16.5	23580	74.919998	19	16.125	37860	84.331001	28	16.875
223	1	0	0	8	25	1	28780	74.260498	28.833334	15.9375	20280	71.071999	21	15.5	34680	77.969002	37	16.75
224	0	0	0	1	22	1	26597.143	50.948284	94.285713	14.678572	19980	48.896	80	14.25	30450	52.922001	116	15.25
224	0	0	0	3	28	1	29425.715	53.421288	83.428574	14.517858	27060	51.880001	75	14.125	32190	54.778999	97	14.75
224	0	0	0	4	25	1	27484.285	51.21357	97.85714	14.553572	20220	49.393002	89	14.125	33270	52.886002	109	14.75
224	0	0	0	5	25	1	27805.715	53.222427	95.571426	14.696428	19770	50.021	73	14.375	32580	58.736	116	15.125
224	0	0	0	6	25	1	29290	52.888	100.66666	14.5	24450	50.465	94	14.25	35550	53.860001	108	14.75
224	0	0	0	7	26	1	26884.285	53.451	101.85714	14.535714	22680	51.695	89	14.375	33120	56.410999	106	14.625
225	0	0	0	1	16	1	25932.857	56.681	41	14.714286	21540	55.716999	36	14.25	33540	58.511002	46	15
225	0	0	0	3	18	1	25260	56.588165	50.5	14.729167	19620	52.814999	45	14.25	31650	60.433998	55	15.25
225	0	0	0	4	0	0	23580	58.699715	42.857143	15.267858	18000	55.931999	37	14.5	31260	61.146999	53	16.25
225	0	0	0	6	4	0	25550	58.679001	40	14.75	21870	58.344002	37	14.5	29370	59.154999	43	15.25
225	0	0	0	7	6	0	22044	56.507198	48	15.1	19080	52.921001	42	14.625	29160	60.778999	53	15.375
225	0	0	0	8	7	0	26177.143	55.391571	50.857143	14.821428	18450	50.028	43	14.375	30210	59.747002	62	15.75
226	1	0	0	2	15	1	28980	72.191574	36.57143	13.803572	21270	69.716003	32	13.375	36930	74.959	44	14.125
226	1	0	0	3	14	1	28045.715	72.550568	36.285713	14.035714	24330	68.889999	22	13.375	33180	82.074997	42	14.875
226	1	0	0	4	12	0	24720	68.92617	46.833332	13.25	18750	66.121002	29	12.75	31530	75.897003	55	14.125
226	1	0	0	5	14	1	28474.285	78.224716	22.857143	14.25	22920	77	19	13.875	35010	79.862999	26	14.625
226	1	0	0	6	17	1	25390	78.743332	25.333334	14.6875	20880	75.754997	21	14.25	29550	82.431	30	15.625
226	1	0	0	7	17	1	27285	69.411751	47.25	14	23550	66.410004	41	13.875	29400	72.059998	58	14.25
227	1	0	0	1	28	1	31585.715	82.698288	32.42857	18.625	24900	80.383003	26	18.125	42600	85.32	43	19.125
227	1	0	0	3	35	1	29945	79.695335	34	18.083334	23580	76.355003	30	17.625	34650	83.122002	37	18.5
227	1	0	0	4	31	1	24620	81.582664	28.666666	18.041666	21630	78.966003	27	17.875	28650	84.525002	31	18.125
227	1	0	0	5	40	1	31515	88.285835	25	17.729166	26520	81.007004	18	16.875	41820	94.968002	40	18.75
227	1	0	0	6	38	1	31635	82.583664	30.666666	18.416666	25140	79.913002	23	17.5	38190	87.147003	40	19.25
227	1	0	0	7	34	1	29395	79.58567	36.666668	18.333334	22740	74.870003	25	18	38640	82.725998	45	19
228	1	0	0	3	14	1	27437.143	62.426571	94.428574	18.267857	24000	57.409	78	17.5	30810	68.601997	111	18.875
228	1	0	0	4	9	0	22302.857	66.412575	82.571426	17.714285	10950	60.698002	68	17.375	30660	72.237	103	18.25
228	1	0	0	5	7	0	26207.143	66.639145	86.428574	17.964285	20220	60.902	63	17.75	33420	74.963997	109	18.25
228	1	0	0	6	6	0	24042.857	64.426575	90.285713	18.178572	13590	57.382	64	17.25	31410	73.022003	113	19.125
228	1	0	0	8	5	0	24082.5	67.905746	74.5	18.1875	22440	62.776001	62	17.75	28710	75.360001	80	18.5
229	1	3	0	1	16	1	24917.143	70.484146	49.57143	16.035715	17820	67.706001	44	15.375	32250	73.190002	57	16.5
229	1	3	0	3	18	1	28015	72.679832	45.5	15.020833	24720	69.154999	38	14.125	29760	75.549004	59	15.75
229	1	3	0	4	23	1	22234.285	73.668427	44.142857	15.785714	15120	70.939003	35	15	32280	75.819	55	16.375
229	1	3	0	5	13	0	32665	74.892998	42	16.104166	21780	71.790001	30	15.375	37410	81.646004	48	16.5
229	1	3	0	6	16	1	27985.715	72.274002	44.285713	15.607142	18330	68.146004	36	15	32940	75.128998	54	16.125
229	1	3	0	7	14	1	25821.428	71.449142	50.857143	15.375	20880	68.480003	28	14.75	31260	82.556999	61	16.25
229	1	3	0	8	15	1	26670	72.193283	45	15.517858	18480	69.559998	34	15	35130	74.297997	53	15.875
230	1	0	0	1	19	1	27934.285	68.538574	71.714287	14.928572	17280	60.699001	16	13.875	35040	87.655998	96	15.75
230	1	0	0	3	17	1	28448.572	68.191856	70.285713	14.214286	22380	62.451	35	13.75	30870	78.693001	96	15
230	1	0	0	4	17	1	25345.715	67.723717	73.85714	14.875	15660	61.387001	23	14.5	30960	88.102997	93	15.5
230	1	0	0	5	14	1	31212.857	65.141289	72.14286	14.696428	22920	58.833	53	14.25	39750	69.120003	100	15.25
230	1	0	0	6	18	1	28310	69.367332	68.666664	14.270833	19020	63.785999	20	14	32370	85.597	87	15
230	1	0	0	7	13	0	29001.428	70.816711	63.285713	14.732142	24810	64.304001	30	14.375	35160	80.971001	94	15.125
230	1	0	0	8	17	1	29181.428	66.989426	78	15.089286	21330	59.509998	47	14.5	38820	73.735001	124	15.625
231	0	4	0	1	22	1	26592.857	63.068573	46.57143	15.589286	22950	59.578999	35	15.125	31650	65.279999	61	16
231	0	4	0	3	22	1	24505.715	69.496574	37	16.160715	21750	61.922001	23	15.625	28170	74.086998	64	16.75
231	0	4	0	5	12	0	23210	65.925667	38	15.833333	18960	61.724998	26	15.5	25740	70.18	48	16.125
231	0	4	0	6	14	1	25765.715	70.124718	30.571428	15.767858	22560	65.432999	24	15.5	31260	72.525002	38	16.125
231	0	4	0	7	11	0	24690	71.826431	30.428572	15.839286	23010	66.505997	17	15.375	28530	79.167	45	16.625
232	1	0	0	2	30	1	18367.5	61.011002	93.5	15.625	10860	57.063999	73	15.125	26490	66.877998	119	16.125
232	1	0	0	4	27	1	23575	59.529667	102	16.25	12420	53.692001	85	15.625	34020	64.183998	122	16.625
232	1	0	0	5	25	1	26287.5	59.30175	109.5	16.3125	15330	55.825001	91	15.875	33030	62.959999	124	16.875
233	1	3	0	2	19	1	23046	50.116798	85.199997	15.675	18060	48.417	78	15.5	28590	52.145	90	15.875
233	1	3	0	3	23	1	24855	55.597	59.75	16.09375	21420	51.633999	35	15.75	29160	64.142998	71	17
233	1	3	0	4	18	1	21600	58.077999	64	15.6875	11730	53.279999	41	15.375	33810	68.260002	84	16.125
233	1	3	0	5	18	1	27982.5	58.48175	59.25	15.875	25110	53.833	41	15.5	35970	68.739998	69	16.125
233	1	3	0	6	20	1	28642.5	56.411999	59.75	16.03125	24870	54.738998	55	15.625	32460	58.632	67	16.625
233	1	3	0	7	19	1	22195.715	55.522713	67.285713	16.053572	17010	51	44	15.375	34770	67.75	82	16.875
233	1	3	0	8	20	1	22620	53.41	73	15.875	15570	52.839001	72	15.625	29220	54	75	16.25
234	1	0	0	2	26	1	28037.143	71.466858	48.857143	14.75	24240	66.830002	34	14.125	33990	74.751999	76	15.25
234	1	0	0	3	22	1	27235.715	76.849716	29.571428	14.982142	25530	74.672997	22	14.5	29190	80.289001	34	15.25
234	1	0	0	4	19	1	26404.285	75.390999	31.428572	15.142858	22740	70.339996	25	14.5	29550	79.063004	43	15.75
234	1	0	0	5	19	1	29434.285	75.34214	35.714287	14.678572	24870	69.400002	21	14.375	32820	87.787003	53	15
234	1	0	0	6	25	1	28384.285	80.14386	28.857143	15.321428	25980	71.732002	12	14.375	35370	93.587997	42	16.5
234	1	0	0	7	25	1	26824.285	77.017715	37.57143	15.267858	25410	65.353996	14	14.625	29250	93.621002	79	16.5
234	1	0	0	8	19	1	28808.572	72.514572	38.285713	14.25	25860	68.305	25	14	32490	77.030998	49	14.625
235	1	0	0	1	22	1	26565	68.226334	52.333332	14.354167	21900	61.089001	17	13.5	31170	87.038002	74	15.5
235	1	0	0	3	14	1	29190	70.555283	40.142857	14.071428	22020	64.910004	16	13.5	37080	87.867996	56	14.625
235	1	0	0	4	16	1	29820	73.908432	34.857143	14.214286	19050	68.231003	12	13.75	38400	92.573997	43	15.375
235	1	0	0	5	12	0	33037.5	67.968498	44.25	14.03125	27150	65.846001	40	13.75	37080	69.910004	53	14.25
235	1	0	0	6	15	1	32325	66.796669	53.833332	13.979167	26790	61.748001	18	13.25	35460	85.294998	71	14.25
235	1	0	0	8	16	1	29957.143	75.95443	36.142857	13.875	18750	71.504997	17	13	36120	89.933998	48	14.375
236	0	0	0	1	13	0	23275.715	65.032288	61	12.892858	19350	55.740002	25	12.375	25080	79.125	73	13.625
236	0	0	0	3	10	0	25512.857	60.365143	69.714287	12.821428	23970	53.744999	51	12.375	26910	71.388	92	13.375
236	0	0	0	4	9	0	23914.285	61.021	68.14286	12.482142	14640	55.558998	61	11.875	28440	67.194	88	13
236	0	0	0	5	15	1	28315.715	62.171143	63.714287	12.75	21390	59.259998	58	12.5	33990	65.237	70	13.125
236	0	0	0	6	9	0	24488.572	61.751427	63	12.625	21120	54.595001	58	12.25	26130	66.5	73	12.875
236	0	0	0	7	6	0	24257.143	60.345715	64.85714	13.196428	20820	54.662998	52	12.5	27150	68.5	80	13.75
236	0	0	0	8	4	0	25740	59.6315	70.833336	13.270833	17100	53.716999	58	12.875	35430	69.317001	78	13.5
237	1	0	0	1	14	1	27385.715	67.094711	58.714287	14.25	16140	60.945	34	13.875	32220	74.397003	79	15.125
237	1	0	0	3	18	1	27522.857	70.277718	49	14.160714	21120	64.672997	21	13.625	31830	79.658997	72	14.875
237	1	0	0	4	12	0	28097.143	73.479431	42.142857	14.767858	22260	67.019997	22	13.875	39030	81.299004	66	16.125
237	1	0	0	5	10	0	34568.57	70.452568	57.857143	15.125	30810	61.375	17	14.125	39240	88.636002	96	17
237	1	0	0	6	23	1	29892.857	62.781143	70.14286	14.303572	22170	59.603001	49	14	34830	66.546997	85	14.625
237	1	0	0	7	19	1	28086	67.598999	57	14.05	23610	62.318001	33	13.875	34950	75.528	83	14.375
237	1	0	0	8	27	1	30372	72.753601	33.799999	13.825	26430	70.375	25	13.75	33720	75.632004	41	14
238	0	0	0	1	22	1	20850	53.487858	81.285713	15.660714	14460	45.960999	73	14.75	30900	61.922001	94	16.375
238	0	0	0	3	19	1	23155	54.693165	81.5	16.3125	20100	43.937	53	15.75	25470	66.667	103	17.25
238	0	0	0	4	19	1	17830	53.274502	86.5	16.354166	10800	44.551998	54	15	23970	66.329002	115	18
238	0	0	0	5	19	1	22765	55.533501	80.333336	16.5625	18630	46.980999	56	16	29580	71.223999	95	17.625
238	0	0	0	6	18	1	19375.715	55.413143	78.714287	16.482143	15030	50.73	52	15.5	25710	65.5	94	18
238	0	0	0	7	21	1	22775	56.022667	82.666664	15.395833	15540	47.535	70	14.875	27870	65.542	107	16.5
239	1	0	0	1	28	1	27308.572	65.543144	72.285713	17.535715	22260	61.346001	49	17.125	31800	71.163002	87	18
239	1	0	0	3	27	1	28054.285	69.578712	58.57143	17.642857	21210	66.192001	50	17.25	33420	73.165001	67	18.25
239	1	0	0	5	18	1	30180	65.112289	58.833332	17.339285	21750	61.799	38	17	37950	72.351997	72	18
239	1	0	0	6	22	1	24437.143	65.802856	61.285713	17.357143	12870	59.813	27	16.75	37020	76.640999	81	18
240	1	0	0	1	21	1	27666	63.487999	68.599998	15.425	25020	55.273998	42	15	30480	70.240997	97	15.875
240	1	0	0	3	19	1	26077.5	59.571999	76.25	15.34375	20490	55.625	60	14	30150	67.412003	91	16
240	1	0	0	4	9	0	28344	53.561199	65.400002	14.45	22110	46.959	57	13.875	39060	56.335999	83	15.25
240	1	0	0	5	17	1	24438	59.130001	66.599998	14.85	14220	56.112	50	13.875	29280	67.763	79	15.25
240	1	0	0	6	7	0	29280	65.824402	65.199997	15.275	25440	58.873001	52	14.625	34560	70.737	78	15.75
240	1	0	0	8	13	0	27352.5	59.963501	62	14.65625	21090	52.521999	49	14	30840	64.417	70	15.375
241	1	0	0	3	10	0	25564.285	55.101715	110.42857	15.767858	20460	42.605999	50	14.625	32910	68.648003	185	17.375
241	1	0	0	4	9	0	25275	60.20575	87.25	16.4375	23250	44.048	23	15.125	26670	80.157997	150	19.125
241	1	0	0	5	6	0	27262.5	56.7285	84.75	16.15625	23220	52.310001	63	15.5	34440	63.592999	103	16.5
242	1	0	0	3	27	1	26100	64.307335	72.333336	15.083333	25200	57.702999	53	14.25	27330	75.179001	93	16
242	1	0	0	5	21	1	22281.428	62.464142	70.85714	16.392857	11580	56.895	36	15.625	32310	66.348	83	18
242	1	0	0	7	22	1	24650	64.502167	77.333336	15.041667	20520	59.429001	67	14.125	29280	71.496002	92	15.75
242	1	0	0	8	25	1	20082	66.005402	71.400002	15.825	18420	61.118999	55	15.375	21210	72.640999	87	16.625
243	4	0	0	1	29	1	28980	62.882999	94	16.25	24120	60.917999	84	15.875	35640	64.836998	107	16.5
243	4	0	0	3	23	1	26417.143	63.472141	93.14286	16.285715	20520	57.369999	49	15.125	28740	71.861	120	17.375
243	4	0	0	4	18	1	25415	73.719666	86	16.791666	15300	63.549	57	16.375	35880	85.986	132	17.625
243	4	0	0	6	20	1	23858.572	63.90657	97.14286	16.160715	17730	60.882	86	15.75	29580	65.396004	110	16.75
243	4	0	0	7	19	1	28204.285	63.844429	93	16.517857	16590	60.610001	61	16.125	36000	72.815002	117	17.375
244	1	0	0	3	20	1	29415	65.278	39	15.875	27690	63.973	35	15.75	30210	66.958	42	16
244	1	0	0	4	14	1	26794.285	65.804718	39.285713	15.821428	25080	60.938	24	15.375	29340	80.569	48	16.875
244	1	0	0	6	6	0	32920	71.17067	27	16.166666	29280	69.595001	25	16	34860	73.628998	30	16.375
245	1	0	0	3	12	0	28011.428	66.936996	40.285713	12.5	26040	62.269001	22	12.25	29220	76.429001	52	13
245	1	0	0	4	20	1	27805	74.628998	29.333334	12.895833	24210	65.147003	13	12.125	31080	96.088997	45	14.75
245	1	0	0	5	13	0	29736	69.536003	39.200001	12.725	25530	61.049	15	12.25	37800	87.573997	54	13.625
245	1	0	0	6	10	0	29172	67.487198	34	13.075	27300	62.775002	20	12.375	34620	76.758003	46	14
246	1	0	0	1	11	0	23258.572	51.208572	84.285713	14.714286	18360	47.624001	72	14	26910	55.206001	108	15.5
246	1	0	0	3	19	1	25311.428	49.417141	87.714287	15.125	20880	45.574001	77	14	31380	51.945	107	16
246	1	0	0	4	18	1	24552.857	47.451714	87.428574	14.410714	18150	45.5	73	13.875	29640	49.287998	97	14.875
246	1	0	0	5	14	1	21068.572	47.975285	83.285713	14.553572	12420	46.021999	67	14.125	27750	53.129002	116	15.375
246	1	0	0	7	28	1	26498.572	50.158855	81.14286	14.357142	24180	48.083	72	14	29490	52.244999	88	14.875
247	0	0	0	2	30	1	24887.143	64.001854	44.42857	15.482142	21150	57.933998	35	15.125	31020	70.133003	58	16
247	0	0	0	3	35	1	27342.857	54.717144	67.285713	15.321428	24480	51.111	44	14.875	33000	60.710999	84	15.75
247	0	0	0	4	27	1	23460	55.721142	60.714287	14.946428	15300	49.842999	50	14.875	29130	60.511002	90	15.125
247	0	0	0	6	32	1	28185	58.683334	52.666668	14.958333	22350	55.865002	42	14.375	34230	64.403999	63	15.375
247	0	0	0	7	27	1	26704.285	58.812859	54.714287	14.625	19350	52.695	36	14	31860	69.047997	83	15.625
247	0	0	0	8	28	1	27465	56.816166	56.666668	14.791667	20970	54	51	14.125	34380	62.305	63	15.5
248	1	0	0	2	17	1	25298.572	62.209145	78.714287	19.071428	19080	58.41	68	18.5	32310	65.775002	92	19.875
248	1	0	0	3	10	0	26785.715	59.732285	77	18.410715	21480	56.412998	63	17.875	34380	65.176003	85	19.125
248	1	0	0	4	6	0	24642.857	62.28957	68.428574	17.910715	20520	56.275002	55	17.25	29010	71.162003	79	18.25
248	1	0	0	5	7	0	24998.572	64.553574	64.85714	18.571428	17940	61.599998	58	17.75	37620	68.509003	75	19.25
248	1	0	0	6	14	1	23400	63.013668	66.166664	18.208334	19980	60.936001	57	17.625	28860	66.197998	78	18.5
248	1	0	0	8	5	0	27090	66.660164	67.166664	18.854166	22770	60.091999	47	18.5	29940	73.450996	81	19.5
249	1	0	0	2	18	1	28067.143	63.367859	34.57143	15.428572	20100	61.233002	23	14.875	33960	66.141998	42	15.75
249	1	0	0	3	23	1	26721.428	67.409286	28.142857	16.107143	18600	63.077999	21	14.875	31680	71.601997	36	16.875
249	1	0	0	4	19	1	22520	66.193001	32.333332	15.291667	18210	61.813999	21	14.625	30480	73.609001	45	16.5
249	1	0	0	5	12	0	32498.572	63.163284	32.142857	15.196428	24690	60.712002	26	14.5	37800	64.813004	42	15.75
249	1	0	0	6	24	1	29430	66.594002	29	15.75	21360	61.561001	20	14.875	39690	70.737	43	16.5
249	1	0	0	7	24	1	26615	70.980331	23.333334	15.645833	22050	68.469002	14	15.125	32340	77.976997	31	16.25
250	1	3	0	1	7	0	20777.143	60.405144	69.14286	15.089286	12870	56.283001	58	14.375	27540	62.709	79	15.375
250	1	3	0	3	5	0	25457.143	56.415287	71.571426	14.589286	19530	53.238998	67	14.25	33450	59.709	79	15.125
250	1	3	0	4	6	0	23721.428	54.208714	72.571426	14.035714	15570	52.025002	60	13.5	33810	57.27	89	14.625
250	1	3	0	5	7	0	28491.428	53.714714	70	13.392858	18840	49.799999	50	12.875	36270	57.129002	78	13.75
250	1	3	0	6	5	0	22015	54.817333	61.166668	13.4375	16140	52.07	54	12.875	26730	57.011002	66	14.125
250	1	3	0	7	1	0	26005.715	53.231998	66.85714	13.267858	20610	49.712002	52	12.875	36000	62.654999	73	13.75
250	1	3	0	8	10	0	28395	51.171833	71	12.979167	16770	49.626999	67	12.5	42090	54.622002	76	13.25
251	0	0	0	1	9	0	23955	58.764999	52.25	13.75	20610	49.765999	47	13.625	27840	63.054001	58	14.125
251	0	0	0	3	23	1	27210	53.555714	44	14	13710	50.452999	36	13.75	32250	58.905998	49	14.5
251	0	0	0	4	16	1	25985	59.818501	44.5	14.104167	19980	51.091	32	13.5	31470	76.478996	58	15.125
251	0	0	0	5	16	1	32196	54.153	50.799999	13.7	23610	52.061001	45	13.5	39450	58.450001	56	14
251	0	0	0	6	7	0	23250	58.654751	45.5	13.90625	13230	53.021999	35	13.375	26910	73.782997	53	14.75
251	0	0	0	7	9	0	25187.143	57.866714	40.42857	14.285714	15990	52.154999	28	13.5	34170	70.921997	54	15.625
251	0	0	0	8	13	0	23374.285	59.339287	42.857143	14.071428	14160	51.105	33	13.75	29970	76.824997	54	14.625
252	1	0	0	1	19	1	23091.428	55.506714	95.14286	16.660715	15510	49.651001	66	16.375	28860	61.471001	122	17
252	1	0	0	3	15	1	24587.143	65.001572	77.85714	17.607143	18540	60.751999	39	17	29100	72.706001	94	18.125
252	1	0	0	4	12	0	24617.143	64.393425	69.714287	17.303572	15000	58.653	46	16.5	31350	72.5	86	18
252	1	0	0	5	24	1	25530	60.827	80.714287	16.625	20640	58.847	68	16.25	32730	64.357002	89	17.125
252	1	0	0	6	14	1	24304.285	64.615425	72.14286	16.625	17640	62.804001	64	16.25	27090	68.380997	84	16.875
252	1	0	0	7	18	1	24891.428	59.316002	100.57143	16.607143	22410	52.876999	51	16.125	27900	73.843002	127	17.25
252	1	0	0	8	12	0	28474.285	55.133572	106.85714	16.482143	23430	51.044998	84	16.25	41400	61.659	128	16.875
253	1	1	1	1	16	1	24514.285	79.333572	56.142857	16.875	18840	74.306	41	16.125	29040	84.333	74	17.375
253	1	1	1	3	20	1	24287.143	80.353996	59.42857	16.339285	19770	74.400002	30	16	29820	90.606003	70	16.75
253	1	1	1	4	17	1	21780	81.078499	53.333332	15.9375	15420	71.431999	34	15.375	25740	93.805	66	16.5
253	1	1	1	5	16	1	29295	74.737	73.333336	16.458334	21000	70.292	63	15.75	34800	81.537003	81	17.375
253	1	1	1	6	19	1	22830	85.923431	49.42857	16.160715	17430	75.641998	12	14.875	29280	107.958	72	17.25
253	1	1	1	7	18	1	23378.572	72.866287	73.571426	16.517857	21630	68.592003	50	16	27150	81.477997	85	16.875
253	1	1	1	8	16	1	24188.572	81.026001	50.285713	16.446428	16920	76.920998	29	15.875	30270	90.774002	59	17.125
254	1	0	0	1	17	1	24098.572	62.739716	59.57143	16.267857	19410	61.080002	51	15.75	28320	67.602997	71	17.125
254	1	0	0	3	25	1	26005.715	60.240856	68.428574	16.607143	20250	58.167	55	16.25	31650	62.372002	76	16.875
254	1	0	0	4	24	1	23430	59.508572	73.14286	15.803572	13890	57.328999	69	15.25	31320	62.167	77	16.25
254	1	0	0	5	23	1	27070	58.595001	75.833336	16.166666	24030	55.092999	68	15.375	29970	60.562	88	16.75
254	1	0	0	6	23	1	25997.143	58.221573	59.285713	15.857142	21330	56.455002	51	15.5	30630	59.550999	67	16.625
254	1	0	0	7	24	1	25607.143	58.811714	64.14286	16	21240	57.087002	60	15.5	33450	61.904999	71	16.625
254	1	0	0	8	17	1	24287.143	62.018429	63.714287	16.553572	21180	60.73	54	16.375	28320	64.471001	74	16.875
255	1	0	0	1	20	1	27235.715	64.00486	32.857143	15.089286	22590	60.421001	24	14	32160	69.841003	39	16.5
255	1	0	0	3	17	1	27672.857	63.046856	34.857143	14.803572	19920	59.657001	28	14.375	36180	65.390999	44	15.25
255	1	0	0	4	26	1	28355	67.053833	30.5	14.375	23100	64.827003	26	13.625	34020	70.819	36	15
255	1	0	0	5	18	1	30220	62.671665	35.833332	14.375	24630	59.203999	31	14	34260	65.329002	39	15
255	1	0	0	6	17	1	32890	61.344002	37.666668	14.229167	30420	56.658001	27	14	35910	66.609001	48	14.75
255	1	0	0	7	21	1	27308.572	65.255714	31	14.321428	23220	57.764999	26	13.75	29190	70.050003	39	14.75
256	0	0	0	1	13	0	24912.857	51.933571	82.285713	13.732142	20220	47.256001	66	13.5	27330	54.766998	95	14
256	0	0	0	3	13	0	24128.572	58.073715	58.42857	14	12600	53.720001	29	13.75	28470	68.531998	66	14.375
256	0	0	0	4	22	1	26845.715	55.630001	69.285713	13.821428	20910	52	55	13.5	36780	58.435001	81	14
256	0	0	0	5	16	1	27844.285	52.598713	78.14286	13.857142	22020	48.118999	65	13.5	32970	55.942001	94	14.125
256	0	0	0	6	22	1	25970	56.121166	58.333332	13.625	21180	53.764	45	13.375	28530	62.167	74	14
256	0	0	0	7	20	1	23335	54.292835	68	14	15180	53.075001	60	13.875	32250	55.248001	85	14.5
256	0	0	0	8	17	1	24904.285	54.40657	74.285713	14.017858	18660	52.375	51	13.625	28140	58.619999	98	14.375
257	1	0	0	3	23	1	25005	81.276833	28.166666	19.270834	20400	71.913002	17	18.375	28620	92.542	53	20.125
257	1	0	0	4	21	1	26670	88.92617	19.5	20.229166	15510	83.448997	13	19.25	33930	98.990997	30	22
257	1	0	0	5	23	1	23357.143	93.226997	19.285715	19.857143	17640	82.397003	14	15.125	29880	112.032	30	21.875
257	1	0	0	6	24	1	28298.572	81.640717	34.42857	18.357143	23430	70.282997	9	17.875	34140	106.648	62	19
257	1	0	0	7	28	1	26704.285	82.993431	32	19.589285	21720	75.831001	25	18.25	31380	88.637001	44	20.375
257	1	0	0	8	25	1	19907.143	84.721283	35.714287	19.428572	13650	79.110001	19	17.375	25680	90.073997	61	21.25
258	1	0	0	1	16	1	26764.285	76.373001	74.85714	18.089285	25020	73.849998	66	17.125	29220	79.667	90	18.75
258	1	0	0	3	23	1	27360	77.382568	65.714287	18.321428	21240	71.968002	31	17.75	30450	86.043999	93	19.5
258	1	0	0	4	16	1	26820	76.812141	69.14286	17.964285	23490	74.035004	49	17.5	32070	80.433998	92	18.5
258	1	0	0	5	16	1	24107.143	77.918427	71.285713	18.446428	16920	69.688004	30	17.875	37980	87.013	112	19.125
258	1	0	0	6	10	0	27925.715	84.875999	43.857143	17.821428	20490	76.653	16	16.625	32550	95.391998	78	19
258	1	0	0	7	9	0	23425.715	75.775002	88	17.785715	14820	70.865997	47	16.875	31350	84.286003	114	18.375
258	1	0	0	8	7	0	28422.857	73.901711	87.428574	17.214285	24690	72.296997	78	16.5	32370	78.012001	100	17.625
259	1	0	0	1	13	0	29331.428	75.691284	25.857143	14.571428	23160	71.094002	18	14.125	36900	80.432999	36	15
259	1	0	0	3	23	1	28148.572	70.278854	35.857143	14.125	17880	66.343002	24	13.375	35490	75.079002	52	14.625
259	1	0	0	4	11	0	29854.285	70.630287	42	13.803572	25350	67.216003	30	13.5	37830	74.419998	62	14.125
259	1	0	0	5	11	0	32592.857	76.675285	24.285715	14.142858	27840	73.431	17	13.5	35910	81.563004	32	14.75
259	1	0	0	6	17	1	28444.285	78.867714	17.857143	14.285714	25560	76.878998	15	13.75	35820	80.495003	20	14.625
259	1	0	0	7	10	0	29430	71.116997	35.714287	14.660714	26130	65.545998	19	14.25	34710	76.041	58	15
259	1	0	0	8	16	1	29644.285	72.015854	38	14.285714	23610	70.339996	28	14	35160	76.035004	56	14.5
260	1	0	0	1	6	0	27325.715	76.05143	39.142857	17.339285	20880	67.155998	19	15.5	32100	85.300003	60	18.375
260	1	0	0	3	9	0	26310	70.02314	47.142857	17.714285	21630	65.842003	39	17.125	36150	72.022003	60	18.25
260	1	0	0	4	4	0	25896	70.655403	44.400002	17.700001	22290	68.167	42	17.375	29130	73.176003	46	18.25
260	1	0	0	5	4	0	25504.285	74.062714	38.285713	17.446428	14640	69.319	24	16.5	36330	79.403999	55	18.125
260	1	0	0	6	0	0	24998.572	76.038857	30.857143	18.107143	15150	73.389999	24	17.625	29310	82.582001	39	18.5
260	1	0	0	7	0	0	26765	73.160332	37.333332	18.0625	24780	69.511002	29	17.625	29100	75.593002	48	18.5
260	1	0	0	8	0	0	27732.857	72.424858	36.857143	17.910715	18390	68.369003	32	17.375	31440	74.751999	46	18.375
261	1	0	0	1	12	0	24785	68.042	80.833336	16.229166	15240	60.181999	50	15.25	39120	74.695	115	18
261	1	0	0	3	17	1	28808.572	57.222713	101.71429	16.714285	19980	49.117001	89	15.875	39720	61.390999	118	17.5
261	1	0	0	4	15	1	25975.715	58.464859	105.71429	16.339285	12150	55.976002	96	16.125	39810	61.360001	122	16.875
261	1	0	0	5	12	0	30630	63.865002	79.199997	16.625	22650	59.202999	60	16.125	35520	67.660004	122	17
261	1	0	0	6	13	0	27200	63.401501	80.333336	16.270834	16140	61.5	55	15.75	39660	66.172997	93	16.75
261	1	0	0	7	13	0	28805	55.395	127.33334	16.25	19980	51.988998	92	15.625	49620	59.175999	145	17
261	1	0	0	8	23	1	26478	53.587399	133.39999	15.875	21150	52.368	93	15.625	31680	56.696999	149	16.125
262	0	0	0	1	2	0	27170	58.655834	51.5	15.666667	20820	56.679001	45	15.25	37320	61.639	54	16
262	0	0	0	3	4	0	24475	57.843334	57	15.395833	19830	55.868	52	14.875	31110	60.035	60	16.375
262	0	0	0	4	0	0	24557.143	58.984428	56.857143	15.428572	19350	55.782001	49	14.875	31800	60.25	63	15.875
262	0	0	0	5	4	0	28435	58.793499	50.166668	15.958333	22290	55.202999	36	15.375	37260	71.691002	55	17.75
262	0	0	0	6	0	0	24324	60.234001	50.400002	15.375	17910	57.127998	40	14.625	33780	68.630997	61	16.375
263	1	0	1	2	14	1	24561.428	76.446999	22.857143	16.285715	17790	69.112999	19	15.875	35100	84.154999	33	16.875
263	1	0	1	3	16	1	26091.428	78.876854	19.285715	16.589285	19710	74.176003	11	15.625	31860	88.721001	28	17.125
263	1	0	1	4	20	1	25388.572	79.181282	20.285715	16.732143	18600	74.347	17	16.25	32640	95.341003	26	17.5
263	1	0	1	5	17	1	32800	76.567497	23	16.083334	29460	74.902	19	15.25	37110	78.419998	31	16.625
263	1	0	1	6	20	1	30420	79.887337	19	16.25	23370	74.530998	15	15.875	42360	88.067001	21	16.75
263	1	0	1	7	20	1	22374	76.000999	22.799999	15.975	15120	73.488998	19	14.875	25920	78.900002	30	16.875
263	1	0	1	8	29	1	27544.285	79.304146	17.428572	15.732142	16830	74.876999	15	15.125	41880	84.574997	20	16.625
264	0	0	0	2	13	0	25645.715	53.032001	117.28571	12.625	16260	51.040001	82	11.875	30480	58.917999	154	13.25
264	0	0	0	3	13	0	24600	52.939713	106.14286	13	13770	48.442001	77	12.375	29520	67.760002	124	14
264	0	0	0	4	12	0	25872.857	49.988998	132.57143	12.017858	21720	47.088001	112	11.375	29430	54.087002	163	13.25
264	0	0	0	5	12	0	31028.572	55.266998	118.85714	12.803572	27900	49.972	92	12.125	33630	64.091003	149	14.625
264	0	0	0	6	10	0	26151.428	55.492001	118.71429	12.160714	23250	51.765999	94	11.75	28560	59.527	149	12.5
264	0	0	0	7	14	1	26704.285	58.679573	119.85714	13.767858	20640	48.242001	80	12.875	32550	73.505997	150	15.75
264	0	0	0	8	8	0	25375.715	49.796856	141	12.5	18210	45.172001	108	12.125	30420	59.651001	181	13.375
265	1	0	0	3	21	1	25628.572	60.292572	87.285713	18.035715	16500	53.416	20	13.5	35430	78.302002	115	19.75
265	1	0	0	4	20	1	22455	53.779835	108.5	19.645834	17910	49.228001	101	19.125	26730	61.891998	116	20
265	1	0	0	5	18	1	27510	52.952286	107.14286	19.107143	25290	51.009998	94	18.625	31080	55.556	124	19.625
265	1	0	0	6	16	1	23680	58.925667	94.333336	18.625	11940	52.258999	58	18.25	30540	71.859001	112	19.125
265	1	0	0	7	22	1	22278	60.253601	109.4	18.35	18780	57.582001	82	17.875	25740	66.099998	127	18.75
265	1	0	0	8	17	1	27094.285	58.375858	104.42857	18.482143	22050	56.229	93	18.25	31530	59.630001	116	18.875
266	0	0	0	1	8	0	26625	61.935665	77.666664	16.083334	19770	57.944	42	14.875	33390	71.175003	108	17.5
266	0	0	0	3	10	0	26224.285	59.684284	85.285713	14.660714	19290	53.672001	66	13.625	36660	65.946999	111	15.625
266	0	0	0	4	10	0	20340	63.062332	76.166664	13.6875	15660	56.089001	42	12.375	28140	71.847	105	15.25
266	0	0	0	5	10	0	28500	60.030998	90.25	13.375	25230	56.103001	67	12.75	32880	68.033997	104	14
266	0	0	0	6	8	0	23952	60.377201	83.400002	13.9	19110	53	66	13.5	29340	65.567001	105	14.625
266	0	0	0	7	13	0	26274	57.487999	107.2	13.95	23490	51.355999	84	13.5	32850	63.431999	146	14.625
267	1	0	1	1	7	0	25730	74.775665	43.666668	14.333333	20400	65.344002	18	14	31890	85.278	68	14.625
267	1	0	1	4	10	0	24726	68.118202	66.199997	13.925	21420	65.566002	54	13.375	27150	71.580002	77	14.375
267	1	0	1	6	15	1	22370	79.711334	36.333332	14.291667	19020	73.197998	13	14.125	25200	90.258003	50	14.375
267	1	0	1	7	17	1	23751.428	80.016426	36.57143	14.5	19260	69.862	7	13.5	34860	96.032997	60	16.125
267	1	0	1	8	17	1	28905	75.855835	44.833332	14.354167	25500	68.202003	21	13.875	34320	89.060997	64	14.875
268	1	0	0	2	18	1	26541.428	57.599285	35.285713	16.821428	19710	56.105	31	16.5	33870	61.556999	40	17.5
268	1	0	0	3	17	1	30428.572	59.804714	31.714285	16.785715	27030	56.789001	25	16.375	36000	63.556999	40	17.375
268	1	0	0	4	13	0	27848.572	57.431858	39	16.571428	21090	55.462002	32	16.25	31050	61.120998	54	17.125
268	1	0	0	5	20	1	29856	58.675598	36.200001	16.725	24420	56.070999	30	16.375	34020	61.535999	44	17
268	1	0	0	6	21	1	26805	59.983749	33.25	17	22440	58.366001	29	17	30870	61.095001	40	17
268	1	0	0	7	18	1	30045	59.23225	36.25	17	28380	56.521999	27	16.75	32640	60.879002	50	17.25
268	1	0	0	8	19	1	31085	58.598835	31.5	16.666666	27810	56.504002	25	16.375	34440	64.179001	37	17.125
269	1	0	0	1	13	0	26712.857	60.188145	72.285713	14.892858	23220	56.077999	50	14.5	31770	72.276001	83	15.375
269	1	0	0	3	15	1	26215.715	60.172001	69.85714	14.607142	22080	56.466999	66	14.125	28170	65.646004	75	15
269	1	0	0	4	10	0	27518.572	61.747856	75.714287	15.303572	21000	53.710999	58	14.375	31290	69.639	86	15.875
269	1	0	0	5	1	0	27720	59.915428	65.85714	15.071428	24750	56.120998	55	14.375	32310	65.030998	72	15.875
269	1	0	0	6	4	0	26327.143	59.180141	72.85714	14.678572	21480	56.09	50	14.375	30390	71.739998	89	15
269	1	0	0	7	4	0	26570	59.393333	67.166664	14.854167	21120	58.762001	55	13.625	32250	60.308998	77	15.625
269	1	0	0	8	5	0	26040	60.022202	67.400002	15.425	18360	58.849998	62	15.125	30360	60.839001	73	15.625
270	0	0	0	1	18	1	22718.572	54.615002	101.71429	15.571428	19500	46.345001	84	15	25170	71.727997	121	16.125
270	0	0	0	3	19	1	25790	51.238667	112.33334	15.229167	18090	49.432999	93	14.75	31320	55.301998	133	15.75
270	0	0	0	4	15	1	22435.715	55.498428	118.28571	16.214285	12810	46.735001	99	15	30630	68.343002	132	17.375
270	0	0	0	5	27	1	27008.572	49.376858	116.14286	15.982142	21030	45.551998	100	15.625	31350	54.186001	132	16.75
270	0	0	0	6	15	1	25508.572	52.537716	92.285713	16.035715	18780	47.308998	73	14.625	28380	62.443001	120	17.5
270	0	0	0	8	15	1	18834	71.282799	92.199997	17.174999	12750	59.341999	55	14.5	25950	80.597	133	19.25
271	1	3	1	1	23	1	26604	61.2332	48.799999	12.25	21120	54.811001	31	11.75	30540	71.663002	66	13
271	1	3	1	3	22	1	23005.715	67.544998	36.57143	13.178572	13800	61.917	27	12.5	28440	72.902	52	13.875
271	1	3	1	4	22	1	22808.572	60.748856	51.42857	12.196428	17880	55.381001	41	11.625	27000	68.199997	67	13.125
271	1	3	1	5	15	1	23735	65.259163	36.833332	12.3125	17970	61.411999	30	11.5	31230	69.570999	45	12.875
271	1	3	1	6	19	1	25650	65.609665	35	12.416667	20970	61.709	30	11.875	29400	67.542	43	13.125
271	1	3	1	7	20	1	22088.572	66.39257	37.285713	12.410714	12480	60.779999	19	11.75	27000	75.648003	48	13.25
272	0	0	0	1	23	1	24317.143	65.583	44.57143	14.589286	16680	61.912998	29	14.125	34770	69.921997	56	14.875
272	0	0	0	3	23	1	23815.715	68.906143	43.57143	14.928572	17730	62.160999	23	13.875	35460	79.648003	61	16.125
272	0	0	0	4	20	1	25080	68.563286	41.142857	14.714286	15690	59.980999	24	13.875	38460	75.961998	57	15
272	0	0	0	5	20	1	34238.57	62.474571	55.714287	14.732142	29490	59.786999	51	14.375	40560	64.835999	63	15.25
272	0	0	0	7	23	1	24908.572	69.839432	36.714287	14.839286	15750	63.379002	21	14.25	32760	77.656998	51	15.625
272	0	0	0	8	22	1	30780	66.194397	51	14.65	28140	62.755001	44	14.125	34950	68.703003	60	15.625
273	0	3	0	1	26	1	24060	62.852856	75.85714	15.267858	18210	59.661999	50	14.875	28680	69.302002	89	15.875
273	0	3	0	4	20	1	19280	63.035999	79.333336	15.104167	11070	59.949001	67	14.625	24720	65.837997	92	15.625
273	0	3	0	6	20	1	24950	62.639668	84	14.8125	18180	56.599998	61	14.375	28650	65.333	101	15.125
273	0	3	0	7	21	1	22260	62.21957	81.428574	15.053572	18270	57.563999	59	14.625	27000	67.303001	103	15.375
273	0	3	0	8	20	1	23464.285	64.130287	67.428574	15.053572	10980	56.198002	40	14.625	29640	69.408997	113	15.375
274	0	0	0	1	15	1	29352.857	66.929428	35.857143	14.107142	25320	64.442001	30	13.875	34410	69.445999	44	14.25
274	0	0	0	3	18	1	27462.857	66.957146	39.142857	14.214286	19560	63.191002	29	13.875	40560	70.403999	49	14.5
274	0	0	0	4	16	1	26100	66.367432	38.714287	14.214286	20820	64.822998	33	13.875	34890	67.763	46	14.375
274	0	0	0	5	8	0	27865.715	72.081001	31.857143	14.107142	22500	66.43	13	13.75	35520	83.647003	45	14.5
274	0	0	0	6	11	0	27480	70.004997	31.857143	14.160714	15330	65.824997	21	13.75	40680	76.797997	38	14.375
274	0	0	0	8	22	1	22695	70.230331	28.5	14.020833	15480	67.126999	21	13.625	35070	75.438004	34	14.375
275	1	0	0	1	25	1	26352.857	70.179001	24	19.767857	21480	66.055	18	18.5	31230	76.318001	30	21.25
275	1	0	0	3	23	1	29137.5	80.001251	19	19.3125	27540	78.606003	17	18.625	31170	81.370003	21	19.75
275	1	0	0	4	21	1	28944	77.560402	20.799999	18.275	23250	71.851997	15	17.375	36030	81.535004	28	19.125
275	1	0	0	6	21	1	30216	83.324402	15.8	18.275	22830	80.277	15	17.625	38190	87.586998	16	19.125
275	1	0	0	7	22	1	29085	81.047501	19	17.71875	27750	77.898003	17	17.5	30660	83.208	21	17.875
276	1	0	0	1	9	0	22748.572	64.445717	33.142857	17.25	15600	60.699001	23	16.5	27780	67.949997	40	18.125
276	1	0	0	3	13	0	25414.285	60.44857	43.857143	15.767858	19770	58.573002	36	15.125	33600	62.056	50	16.625
276	1	0	0	4	8	0	22135.715	64.057426	40.57143	15.767858	12660	58.987	25	14.75	26820	67.130997	58	16.5
276	1	0	0	5	14	1	25337.143	61.955143	46.285713	16.732143	20610	56.916	34	15.875	31050	65.616997	58	17.5
276	1	0	0	6	6	0	25838.572	57.729713	53.714287	16.214285	21750	55.479	46	15.375	31320	61.925999	61	16.875
276	1	0	0	7	13	0	24942.857	57.686287	52	15.428572	21000	55.828999	47	15	27180	58.979	57	15.875
276	1	0	0	8	7	0	24347.143	58.819	52.142857	15.392858	16770	55.650002	30	14.875	30210	66.375	61	15.875
277	0	0	0	1	7	0	30882.857	56.938427	74.14286	16.553572	20970	54.058998	59	15.75	41640	59.852001	86	17
277	0	0	0	3	5	0	26605.715	59.950855	76.428574	17.410715	11040	53.93	51	16.875	37380	73.948997	91	18
277	0	0	0	4	5	0	29950	61.392334	69.666664	17.1875	19110	56.581001	49	16	49110	71.662003	86	18.125
277	0	0	0	5	2	0	31910	59.490665	71.333336	17.666666	14280	52.745998	54	17.125	46260	65.819	87	18.625
277	0	0	0	6	2	0	26794.285	61.50243	71.571426	17.232143	22320	58.200001	64	16.625	30570	64.012001	81	18
277	0	0	0	7	5	0	23065	55.590332	56	16.625	16260	53.111	38	16.375	29520	58.779999	76	17
277	0	0	0	8	6	0	30085.715	56.325855	55.857143	16.642857	21090	52.558998	26	16	38040	58.835999	88	17
278	1	0	0	3	11	0	24467.143	63.58643	38.142857	13.821428	19440	61.689999	26	13.125	31740	66.462997	48	14.875
278	1	0	0	5	4	0	27300	62.160858	47	13.571428	21360	59.679001	36	13.125	31140	64.533997	53	14
278	1	0	0	6	12	0	23410	65.210167	45.833332	13.5625	18630	60.351002	38	13.375	28380	67.614998	54	13.75
278	1	0	0	7	13	0	19572.857	63.525002	50.714287	13.767858	15660	56.220001	42	12.875	27900	71.887001	63	14.375
278	1	0	0	8	9	0	24405	59.964748	49.75	13.28125	21240	58.841999	43	13	26880	61.202	56	13.5
279	1	0	1	1	13	0	31847.143	66.696854	51.714287	13.571428	27420	62.365002	43	12.75	36360	70.426003	61	14
279	1	0	1	3	12	0	32725.715	64.64286	49.142857	12.892858	28260	59.576	43	12.625	38580	68	56	13.25
279	1	0	1	4	14	1	31722.857	71.748146	47.57143	13.035714	26100	63.391998	31	12.75	34860	78.100998	62	13.625
279	1	0	1	5	4	0	31487.143	66.033287	56	13	24240	62.660999	50	12.625	37590	70.323997	64	13.375
279	1	0	1	6	9	0	28101.428	72.612427	31.571428	12.892858	22230	65.827003	27	12.375	34080	74.805	36	13.375
279	1	0	1	7	12	0	34212.855	75.460571	33.42857	12.089286	30240	69.444	23	11.875	39660	82.316002	44	12.5
279	1	0	1	8	11	0	32295	72.4235	44.833332	13.229167	24480	67.606003	36	12.625	42120	77.265999	52	14
280	0	0	0	1	17	1	23770	59.341	72.166664	14.166667	18450	52.820999	49	13.875	30030	70.782997	87	14.625
280	0	0	0	4	16	1	26164.285	63.453571	72	16.821428	19470	57.120998	39	15.875	29820	78.753998	94	19.625
280	0	0	0	6	17	1	23750	65.106667	57.666668	13.895833	13170	59.269001	45	13.5	30720	73.674004	66	14.5
281	1	0	0	1	5	0	18180	53.853668	73.333336	15.625	13830	52.820999	62	15.375	23550	55.528999	79	15.75
281	1	0	0	3	11	0	25487.143	55.853287	72.571426	15.785714	21810	51.652	52	15.25	31470	60.264999	91	16.125
281	1	0	0	5	4	0	33785	66.755997	46.5	17.666666	20820	55.530998	19	14.75	41070	82.294998	86	21.875
281	1	0	0	6	2	0	26472.857	57.241573	62.857143	16.339285	24570	53.210999	45	15.75	27660	63.686001	75	18.25
281	1	0	0	8	4	0	29438.572	54.991001	75.571426	15.446428	25680	51.168999	68	15.125	34980	57.139999	87	15.75
282	1	0	0	1	12	0	29250	69.376503	52.166668	14.541667	23880	65.316002	17	14.125	33630	84.370003	68	15.5
282	1	0	0	3	11	0	29211.428	67.505432	58.42857	14.357142	19350	62.473999	25	13.875	36030	77.671997	88	15.125
282	1	0	0	4	5	0	27467.143	72.351143	42.714287	14.696428	20070	64.376999	20	13.625	31950	84.421997	72	16
282	1	0	0	5	0	0	32871.43	65.733002	72.714287	15.053572	23520	60.617001	52	14.375	39300	71.220001	97	15.75
282	1	0	0	6	9	0	25297.5	64.320251	79	15.28125	17760	60.605999	67	14.625	34560	66.459999	110	15.875
283	1	0	0	1	5	0	29164.285	47.946144	134.42857	15.410714	27030	44.703999	112	14.5	32730	49.862	162	16.125
283	1	0	0	3	4	0	26785.715	50.512573	131.14285	16.107143	21330	46.034	80	15.25	35130	52.756001	183	16.875
283	1	0	0	4	2	0	27835.715	51.206001	118.28571	16.214285	25230	48.087002	90	15.25	30960	55.118	142	17.375
283	1	0	0	5	2	0	29310	49.661285	131	15.803572	19080	46.140999	112	15	36270	51.317001	156	16.25
283	1	0	0	6	1	0	25440	48.069248	130.25	15.9375	23940	47.445999	111	15.75	26580	48.681	142	16.125
284	1	0	0	2	18	1	32992.5	79.619003	31.75	16.375	24300	61.5	13	15.75	42810	94.539001	56	17.875
284	1	0	0	3	17	1	25260	67.808334	40	16.145834	23760	64.035004	31	15.125	29130	72.681999	51	17.375
284	1	0	0	6	26	1	26830	69.240669	36	16.125	22410	67.335999	26	15.625	31530	72.843002	43	16.5
285	1	0	0	1	28	1	27192.857	69.019997	52.57143	16.553572	21810	59.351002	25	16.125	33510	81.069	73	17.375
285	1	0	0	3	30	1	28705.715	67.056854	54.57143	16.714285	15780	58.108002	16	15.875	36810	81.804001	91	18.625
285	1	0	0	4	22	1	29635	64.8825	58	16.916666	24960	55.823002	28	15.375	35010	74.648003	81	18.375
285	1	0	0	5	20	1	30277.5	71.802254	47.5	15.59375	13770	60.409	19	15	39630	85.610001	75	16.625
285	1	0	0	6	31	1	28747.5	70.964752	51.75	16.21875	24360	61.108002	19	15.625	33060	84.596001	75	17.25
285	1	0	0	7	28	1	31395	64.036003	62.5	16.03125	27720	58.509998	48	15.75	34650	71.038002	75	16.375
285	1	0	0	8	21	1	26417.143	67.325142	49.57143	16.446428	17190	57.561001	19	15.25	37380	81.708	65	18.375
286	0	0	0	2	11	0	29560	61.209667	78.333336	13.708333	24510	59.449001	63	13	35760	63.289001	90	14.25
286	0	0	0	3	9	0	26530	58.549667	84.666664	14	24810	54.841	67	13.625	27780	60.935001	98	14.25
286	0	0	0	5	12	0	18630	58.82275	72.75	13.40625	12150	55.726002	51	12.75	22470	62.904999	87	13.875
287	1	0	0	2	28	1	27435	64.333748	81	13.25	24270	62.200001	73	13	31140	66.094002	84	13.75
287	1	0	0	3	25	1	28898.572	66.133286	75.428574	12.946428	21990	63.693001	43	12.25	38940	74.896004	92	13.625
287	1	0	0	4	28	1	21330	67.824287	71	13.392858	15090	62.359001	52	12.375	26760	71.671997	91	14.125
287	1	0	0	5	29	1	27450	69.052002	65.85714	13.375	19800	64	37	13.125	32070	77.677002	84	13.75
287	1	0	0	6	29	1	23751.428	67.471718	70.14286	13.142858	16920	63.443001	50	12.625	27150	72.948997	88	13.5
287	1	0	0	7	30	1	26825	65.899834	82.666664	13.645833	23190	63.344002	65	13.25	29100	68.795998	95	13.875
287	1	0	0	8	30	1	28075	68.554665	69.5	13	17940	63.438999	52	12.75	37020	72	90	13.25
288	0	3	1	1	12	0	24145.715	60.543713	63.142857	16.571428	22470	56.132	54	15.875	25710	63.629002	78	17
288	0	3	1	3	15	1	25877.143	57.674999	76.571426	15.75	23490	55.098	53	15.375	31410	62.851002	92	16.25
288	0	3	1	4	15	1	25915.715	57.058998	72	15.982142	20190	55.705002	57	15.625	30510	61.471001	83	16.625
288	0	3	1	5	10	0	26048.572	55.596859	85.14286	16	22050	51.917999	56	15.375	28590	63.974998	103	16.625
288	0	3	1	6	11	0	25962.857	60.344715	63.285713	16.267857	22020	57.011002	52	15.875	29760	63.75	69	16.5
288	0	3	1	7	6	0	23280	57.947716	73	16.035715	17880	55.778999	59	15.5	28830	61.400002	89	16.5
288	0	3	1	8	9	0	23262.857	57.508286	75.285713	16	16890	55.473	64	15.5	27750	59.768002	98	17.25
289	1	0	0	1	6	0	27355.715	52.866428	132.71428	17.125	21210	50.127998	127	16.875	33240	56.793999	142	17.5
289	1	0	0	3	8	0	24702.857	63.32943	101.57143	16.696428	12420	53.258999	13	16	30630	86.510002	134	18.5
289	1	0	0	4	5	0	26447.143	56.043858	133.57143	17	22170	52.576	110	16.625	35850	60.557999	157	17.5
289	1	0	0	5	10	0	21964.285	61.966713	104.14286	16.660715	17070	56.77	13	16	26640	84.244003	125	17.25
289	1	0	0	6	13	0	24797.143	65.315002	99	17.178572	11700	57.734001	62	16.5	33390	72.792	129	18.25
289	1	0	0	7	5	0	27025.715	53.439571	134.42857	17.267857	21540	50.360001	121	16.75	31350	57.167999	147	17.75
289	1	0	0	8	7	0	24291.428	57.556999	126.14286	17.642857	17220	53.870998	105	17.25	38670	62.188	147	18
290	0	0	0	1	22	1	23164.285	54.166859	90.428574	15.839286	18000	46.602001	60	15.125	28920	61.887001	121	16.625
290	0	0	0	4	13	0	22050	50.337429	93.428574	14.392858	17070	47.058998	47	13.875	26430	65.337997	118	15.125
290	0	0	0	5	8	0	24625.715	53.147858	84.714287	14.535714	21690	48.629002	60	14.125	26580	57.609001	106	15.125
290	0	0	0	6	20	1	24145	53.983833	86.5	14.604167	21750	49.634998	70	14.125	28140	60.129002	106	15
291	0	4	0	1	6	0	28337.143	64.737289	51.714287	15.232142	24450	61.935001	34	15	32430	70.487	65	15.5
291	0	4	0	3	7	0	25817.143	62.771713	60.285713	15.196428	19710	58.200001	36	14.875	35220	70.017998	81	16
291	0	4	0	4	7	0	25238.572	63.393143	54.57143	15.107142	22620	59.558998	41	14.5	29820	65.755997	73	15.375
291	0	4	0	5	6	0	26605	67.844666	45.666668	15.270833	19350	63.692001	17	14.75	30810	82.742996	58	15.875
291	0	4	0	6	6	0	27047.143	65.026001	55.285713	15.285714	23490	60.902	37	15.125	28860	69.789001	87	15.75
291	0	4	0	7	9	0	22632.857	64.741714	61.285713	15.607142	14490	60.402	36	14.75	32070	73.509003	78	17.25
291	0	4	0	8	8	0	24510	63.485168	67.5	15.708333	19680	56.910999	35	15.25	30330	71.494003	100	16.125
292	0	0	0	1	22	1	28825.715	60.33857	36	17.589285	25620	57.935001	28	16.875	31170	65.375999	49	18.375
292	0	0	0	3	11	0	28697.143	59.893284	39.285713	17.839285	25860	56.443001	26	16.625	34020	70.044998	47	20.125
292	0	0	0	4	11	0	29952.857	56.696144	46.714287	17.267857	25530	54.762001	30	16	36270	59.387001	63	18.75
292	0	0	0	6	5	0	27265	59.234665	34.833332	17.520834	23100	57.626999	27	16.75	30450	60.689999	50	18
293	1	4	0	1	28	1	26597.143	60.472286	133.14285	15.767858	25080	57.909	96	15.5	31380	67.078003	158	16.25
293	1	4	0	3	27	1	25222.5	60.284	126	16.375	19530	55.708	66	15.75	28980	71.690002	148	17
293	1	4	0	4	28	1	24192	56.2066	142.2	15.925	20460	52.875	109	15.875	28230	59.382999	186	16
293	1	4	0	5	33	1	26004	65.306	99.400002	15.925	18690	51.757	44	15.75	33720	76.287003	169	16.375
293	1	4	0	6	31	1	27352.5	62.83625	105.5	16.1875	23790	57.655998	51	15.5	31200	75.987	143	17
293	1	4	0	7	28	1	24535	54.599667	156.16667	15.666667	18270	49.132999	116	15.125	33150	58.330002	175	16.375
293	1	4	0	8	28	1	27502.5	59.424751	145.75	15.375	21150	53.219002	119	15	32550	63.254002	184	15.75
294	1	4	0	1	20	1	25435.715	69.55986	44	13.892858	20910	67.695999	39	12.875	30630	71.511002	50	14.625
294	1	4	0	3	21	1	24947.143	71.026146	46.142857	13.071428	18600	64.987	26	12.25	30240	79.783997	67	13.625
294	1	4	0	4	21	1	25902.857	72.182854	42.42857	13.267858	19110	70.212997	35	12.75	31050	73.898003	52	13.625
294	1	4	0	5	18	1	24280	74.130165	37.333332	13.75	15660	72.055	33	13.375	31470	76.018997	45	14.375
294	1	4	0	6	20	1	26130	72.95533	39.333332	13.604167	21540	69.535004	23	13.125	33840	80.032997	50	14
294	1	4	0	7	27	1	25550	68.397003	45.333332	13.25	24150	66.158997	35	13	27480	72.224998	55	13.5
294	1	4	0	8	28	1	27040	71.032166	44.5	13.708333	18060	66.842003	33	13.375	31620	73.754997	56	14
295	0	0	0	1	21	1	27171.428	49.678429	90.14286	13.428572	22110	47.575001	77	13.125	35550	55.445999	102	13.75
295	0	0	0	3	18	1	28538.572	50.795856	93	12.928572	22920	49.02	85	12.375	31860	55.008999	102	13.5
295	0	0	0	4	16	1	25118.572	50.69643	87.428574	13.285714	19530	45.355999	77	12.5	28830	57.466999	99	14
295	0	0	0	5	20	1	28735	50.937168	91	13.3125	22440	47.43	78	12.625	37920	56.467999	106	14.375
295	0	0	0	6	23	1	26545.715	51.077	96.714287	12.821428	20610	47.442001	86	12.25	29100	55.669998	110	13.5
295	0	0	0	7	22	1	26391.428	49.467285	94.285713	13.375	22170	47.205002	85	13	31440	51.990002	102	13.875
295	0	0	0	8	20	1	26590	48.768333	99	13.5	23520	45.729	88	13.375	31800	52.261002	107	13.75
296	1	0	0	1	13	0	27274.285	67.959717	41.857143	14.75	25650	64.642998	27	14.25	29130	70.990997	53	15.125
296	1	0	0	3	16	1	24805	66.949997	54.666668	14.520833	21420	61.681	30	13.75	27960	76.113998	73	15.375
296	1	0	0	4	15	1	26340	68.767502	42.166668	14.25	15540	63.716	34	13.75	33630	70.632004	52	14.75
296	1	0	0	5	14	1	33081.43	71.193283	37.714287	14.464286	25980	67.325996	26	14	42840	75.155998	60	15.25
296	1	0	0	6	14	1	23395.715	72.098289	32.285713	14.535714	17310	68.990997	22	14	28830	75.778999	40	15
296	1	0	0	7	18	1	25650	67.168571	34.142857	15.017858	22440	64.838997	28	14.625	29460	70.592003	40	15.625
296	1	0	0	8	14	1	30160	66.228165	44.333332	14.458333	25650	64.420998	37	13.75	33690	68.955002	51	14.875
297	1	0	0	1	10	0	26944.285	60.059856	62	15.571428	22620	58.784	53	15	30720	62.223999	68	16
297	1	0	0	3	15	1	25465.715	59.447857	61.285713	15.232142	19470	54	54	14.5	29010	61.627998	83	16
297	1	0	0	4	10	0	25590	60.682713	57.42857	15.232142	16500	57.821999	43	14.75	31920	63.168999	68	15.625
297	1	0	0	5	0	0	28932.857	59.52	53.42857	15.267858	20760	55.736	42	14.625	34830	62.632	66	15.625
297	1	0	0	6	8	0	26502.857	61.221573	53.285713	14.910714	19110	57.212002	45	14.375	30780	62.924999	68	15.375
297	1	0	0	7	6	0	26805	61.606499	51.833332	14.9375	23910	59.042999	45	14.375	29220	64.125999	60	15.25
297	1	0	0	8	4	0	27814.285	59.057858	53.142857	14.928572	20460	55.146	47	14.375	31230	63.140999	66	15.375
298	1	0	0	2	23	1	19930	66.799667	32.333332	15	11340	65.122002	30	14.75	25860	68	35	15.375
298	1	0	0	3	22	1	25804.285	66.828857	30.857143	15.071428	17400	65.913002	26	14.75	32940	67.385002	41	15.25
298	1	0	0	4	20	1	26472.857	68.663429	30.142857	14.964286	12750	66.601997	24	14.625	31920	72.064003	44	15.375
298	1	0	0	5	16	1	26990	69.509003	30.666666	14.770833	19920	67.292	25	14.375	32280	70.820999	37	15.375
298	1	0	0	6	20	1	28628.572	72.954002	23.285715	14.946428	22260	70.821999	17	14.75	35580	75.654999	30	15.125
298	1	0	0	8	21	1	31650	70.393669	29.666666	15.125	29970	68.696999	26	15	33690	73.296997	35	15.375
299	0	0	0	1	26	1	28204.285	53.864429	92.571426	15.482142	20250	50.138	71	14.875	34410	58.75	106	15.875
299	0	0	0	3	22	1	26018.572	52.194	70.428574	15.803572	20910	48.345001	55	15.375	35550	56.924999	79	16.375
299	0	0	0	4	12	0	23605.715	53.401855	70.85714	15.928572	16500	51.606998	64	15.5	29430	55.348	81	16.625
299	0	0	0	5	5	0	25821.428	57.490284	73.714287	15.875	15660	49.859001	25	15.25	33150	79.359001	100	16.75
299	0	0	0	6	7	0	26982.857	58.368	56.42857	15.75	14370	52.726002	30	14.25	34410	63.5	70	17.375
299	0	0	0	7	10	0	27250	54.626499	74.333336	16.041666	18600	50.087002	35	15.625	34860	62.188999	93	16.625
299	0	0	0	8	6	0	25080	53.665714	74.14286	15.428572	18390	48.949001	49	14.875	33690	60.512001	98	16
300	1	1	1	1	9	0	24475.715	73.408859	42.285713	13.857142	15390	67.193001	27	13.5	29100	82.115997	54	14.625
300	1	1	1	3	6	0	25080	77.373833	33.333332	13.979167	18420	68.370003	18	13.625	28890	85.883003	48	14.5
300	1	1	1	4	11	0	27338.572	70.322289	49.285713	13.642858	20250	67.762001	41	13.25	35190	73.209999	67	14.125
300	1	1	1	5	6	0	32875	72.262833	46.666668	13.6875	24420	69.586998	42	13.375	38790	74.970001	53	13.875
300	1	1	1	6	0	0	27555	77.694252	35.25	13.875	23580	72.68	21	13.375	32610	83.811996	46	14.375
300	1	1	1	8	2	0	29865	74.729164	35.166668	13.833333	26160	69.931	30	13.5	35310	78.464996	44	14.375
301	1	0	0	1	27	1	27921.428	67.701714	26	18.214285	24960	65.660004	17	17.25	31680	71.411003	33	18.75
301	1	0	0	3	18	1	29352.857	65.742714	27.857143	17.428572	24600	61.154999	16	16.5	36420	69.748001	43	18.375
301	1	0	0	4	16	1	26000	66.791168	28.333334	17.791666	20490	64.301003	17	17.25	31350	70.901001	37	18.375
301	1	0	0	5	21	1	28688.572	70.593857	20.714285	18.196428	22200	67.348	16	17.625	34500	73.043999	31	19.25
301	1	0	0	6	27	1	29225	67.195168	22	17.6875	22680	65.841003	18	17.25	32910	68.864998	27	18.5
301	1	0	0	7	21	1	24947.143	68.455711	21	17.714285	16950	66.452003	18	17.25	31530	70.5	24	18.125
301	1	0	0	8	14	1	27290	66.69117	30.166666	17.875	24900	64.828003	20	17.5	30420	68.827003	37	18.25
302	1	0	0	1	15	1	25602.857	76.993568	26	19.053572	18450	72.495003	19	18.5	32400	84.806	30	19.75
302	1	0	0	3	17	1	26717.143	78.015572	25.571428	18.678572	21000	68.427002	14	17.875	30120	88.269997	39	19.5
302	1	0	0	4	10	0	24660	79.681282	26.142857	19.642857	20340	74.330002	16	19.125	28590	91.345001	31	20.125
302	1	0	0	5	7	0	28282.5	77.498497	28	18.65625	24810	73.528999	21	18.125	34950	79.461998	35	19.375
302	1	0	0	6	10	0	25208.572	80.645432	24	18.910715	15390	72.727997	22	17.75	42390	87.164001	28	19.375
303	1	0	0	1	20	1	26260	59.749001	44	14.833333	24810	58.032001	40	14.5	27150	61.448002	48	15.125
303	1	0	0	3	27	1	26712.857	63.790573	39.714287	14.982142	22980	57.898998	34	14.25	30420	67.235001	53	15.625
303	1	0	0	4	23	1	27255	63.667332	39	15.208333	24120	59.384998	28	14.75	30030	69.450996	48	15.5
303	1	0	0	5	28	1	27081.428	62.135571	45.42857	15.107142	20490	59.112	42	14.625	33600	67.420998	51	15.625
303	1	0	0	6	19	1	25140	64.805	34	14.696428	20070	63.278999	30	14.5	30690	68.418999	38	15
303	1	0	0	7	23	1	25538.572	63.917999	34.714287	15.160714	19980	61.341999	30	14.75	31680	66.360001	43	15.75
303	1	0	0	8	14	1	25984.285	61.653572	39.142857	15.035714	21630	58.568001	28	14.75	30660	65.25	47	15.5
304	1	0	1	2	9	0	27642.857	58.600716	69.714287	15.517858	22950	53.429001	55	15	32910	62.408001	81	16
304	1	0	1	3	6	0	27552.857	56.643715	77.14286	15.821428	20070	50.737	47	15	31410	62.192001	101	16.5
304	1	0	1	4	9	0	27240	58.000332	78.666664	15.9375	20010	54.43	63	15.375	33330	62.605999	89	16.75
304	1	0	1	5	12	0	26717.143	53.126144	82.714287	15.625	17430	50.438	63	15.375	31440	54.562	101	16.125
304	1	0	1	6	22	1	23610	57.567665	75.833336	15.583333	18690	53.886002	52	15.125	30330	60.813	102	16
304	1	0	1	7	8	0	24792.857	53.575855	78	16.160715	22290	49.744999	67	15.625	29640	57.557999	91	16.625
304	1	0	1	8	13	0	24420	57.290287	71.714287	16.035715	21600	52.965	53	15.25	29160	62.553001	95	16.875
305	1	0	0	1	17	1	27484.285	65.275002	51.142857	18.982143	23970	61.263	35	18.125	29910	68.527	64	19.5
305	1	0	0	3	18	1	28774.285	73.581856	33.714287	19.732143	23880	67.314003	27	19.25	35070	76.860001	52	20.5
305	1	0	0	4	21	1	27904.285	67.94886	41	18.892857	24030	64.874001	38	17.75	32700	71.336998	46	19.5
305	1	0	0	5	19	1	28122.857	64.617432	45.285713	17.571428	19440	62.658001	40	16.75	36210	66.629997	50	18.5
305	1	0	0	6	20	1	30784.285	69.503571	37.42857	18.017857	25770	67.406998	35	17.625	37890	73.526001	40	18.625
305	1	0	0	7	16	1	26408.572	71.434143	33.57143	18.732143	11250	67.819	23	18	33540	78.097	44	19.5
305	1	0	0	8	18	1	29270	71.689835	34.666668	19.270834	22230	67.952003	27	18.25	37080	73.844002	46	19.875
306	1	0	0	2	24	1	27738	61.568001	61.599998	15.875	22920	56.075001	35	15.375	33300	74.639	73	16.375
306	1	0	0	3	23	1	26438.572	65.462997	51.714287	15.910714	22020	53.580002	25	14.75	29730	83.07	75	17.75
306	1	0	0	4	30	1	28710	65.468712	52.285713	15.785714	23250	56.301998	32	15.375	37470	77.410004	66	16.125
306	1	0	0	5	22	1	30922.5	70.123749	52.75	16.15625	18660	61.474998	34	15.625	36660	81.596001	75	17.625
306	1	0	0	7	23	1	23435	69.750504	44	15.833333	18030	59.480999	19	14.25	28590	86.431999	82	18.75
307	1	0	0	2	16	1	24090	53.950573	127.85714	16.446428	15810	45.605	34	15.5	29850	83.966003	149	19.125
307	1	0	0	3	16	1	24655.715	60.549	109.83334	16.625	20970	50	47	16.125	30090	78.432999	181	18.625
307	1	0	0	4	12	0	25470	52.592571	125.28571	16.321428	21660	48.5	108	15.875	33270	58.048	166	16.75
307	1	0	0	5	28	1	21065	53.267166	148.33333	16.3125	15090	51.411999	126	16.125	27210	56.48	173	16.5
307	1	0	0	6	13	0	23845.715	52.921429	118.42857	16.267857	19560	49.799999	98	15.75	28470	58.594002	152	17.375
307	1	0	0	7	20	1	23860	61.317165	103.5	16.375	17580	49.438	50	16	31950	78.077003	157	17.125
307	1	0	0	8	15	1	26070	50.368168	113.16666	16.1875	20070	47.25	108	15.875	29970	54.667	125	16.625
308	1	0	0	1	16	1	31015.715	75.027145	31.857143	14.964286	23310	69.195	25	14.625	36660	80.991997	40	15.625
308	1	0	0	3	16	1	30735	73.216835	34.666668	15.333333	26100	71.823997	27	14.875	37140	74.684998	44	15.625
308	1	0	0	4	20	1	29048.572	71.541	35.285713	15.660714	23040	67.950996	26	15.25	38220	73.484001	52	16
308	1	0	0	5	16	1	29892.857	73.057716	35.857143	15.196428	22920	65.834999	24	14.625	39180	78.573997	56	15.5
308	1	0	0	6	19	1	28307.143	73.92186	27	15.125	24630	69.978996	17	14.875	32760	86.722	35	15.5
308	1	0	0	7	18	1	29142.857	75.630859	28.142857	15.428572	24600	72.375999	20	15.125	37620	79.300003	40	15.875
308	1	0	0	8	14	1	31992.857	71.385857	34.857143	15.571428	21690	66.038002	24	15.125	35700	74.718002	49	16
309	0	0	0	3	13	0	22568.572	55.847141	84.14286	12.178572	19320	52.827	73	11.625	25470	57.394001	111	13.25
309	0	0	0	4	7	0	24300	58.584	71.85714	11.821428	21690	54.627998	58	11.5	32070	64.552002	85	12.5
309	0	0	0	5	1	0	26314.285	57.379284	80.85714	12.196428	17730	54.407001	57	11.5	32940	62.987999	99	12.625
309	0	0	0	6	4	0	23241.428	60.318001	65.571426	11.892858	18660	56.791	54	11.375	27150	64.330002	82	12.375
309	0	0	0	7	8	0	24450	59.216572	75.14286	12.375	17940	55.848	57	11.625	28200	62.609001	83	13.25
309	0	0	0	8	6	0	26104.285	59.676285	66	12.107142	12090	55.683998	57	11.75	36330	61.431	80	12.875
310	1	0	0	1	29	1	29712.857	67.746712	26	16.125	23310	63.071999	22	15.75	36840	69.366997	34	16.5
310	1	0	0	3	24	1	30390	62.114285	31.428572	15.607142	25320	59.403999	27	15.25	34650	63.205002	37	16.25
310	1	0	0	4	23	1	28845	65.369331	26.333334	14.895833	20460	62.330002	20	14.625	33270	67.485001	31	15.375
310	1	0	0	5	11	0	33005	64.127831	30.166666	15.875	29820	62.701	27	15.125	34740	65.016998	34	16.375
310	1	0	0	6	20	1	28714.285	66.781288	28.571428	15.982142	18900	65.614998	25	15.75	37230	68.209	30	16.75
310	1	0	0	7	30	1	30120	67.465714	28.142857	15.946428	24750	64.059998	22	15.625	34290	70.772003	36	16.5
310	1	0	0	8	25	1	32125.715	65.566856	29.857143	15.392858	27090	63.026001	26	15.125	34500	66.82	35	15.625
311	1	0	0	1	21	1	28337.143	90.596001	14.857142	14.446428	21690	86.765999	10	14.125	36420	94.973999	19	15
311	1	0	0	3	26	1	27930	81.339836	22.5	14.416667	21840	76.480003	20	14	39240	84.599998	26	15
311	1	0	0	4	20	1	25350	92.765854	14	14.696428	20460	87.702003	10	14.25	33420	99.574997	17	15.5
311	1	0	0	5	19	1	30651.428	87.126572	18.285715	14.178572	26520	81.527	15	13.625	36480	93.708	25	14.75
311	1	0	0	6	22	1	23708.572	87.848572	16.428572	14.125	16380	80.165001	8	14	30840	98.931999	24	14.25
311	1	0	0	7	23	1	21765	85.806	18.5	14.15625	14820	77.599998	12	13.625	35430	95.816002	29	14.75
312	0	0	0	3	15	1	24861.428	53.660572	59.285713	14.517858	20070	49.643002	50	13.375	31890	58.306999	69	15.625
312	0	0	0	4	15	1	23680	57.030666	59	14.770833	19740	55.127998	47	13.875	29220	59.509998	70	15.75
312	0	0	0	5	23	1	23130	55.904598	59.400002	14.35	17070	53.077999	43	13.25	29340	59.226002	73	15
312	0	0	0	7	21	1	22710	56.227333	50.333332	14.25	17520	55.966999	50	14.125	28410	56.687	51	14.375
313	1	0	0	2	16	1	29065.715	61.682713	72.85714	15.410714	19500	57.784	61	14.625	34290	65.860001	84	16
313	1	0	0	3	12	0	26438.572	62.228142	64.428574	15.875	21570	59.377998	52	15.375	32460	69.040001	71	16.625
313	1	0	0	4	12	0	25070	65.363167	58.666668	15.75	19560	59.946999	35	14.875	31320	77.214996	75	16.125
313	1	0	0	6	31	1	24998.572	71.737717	46.42857	15.767858	12870	65.366997	22	14.875	34320	87.359001	61	17.125
313	1	0	0	7	24	1	27155	64.534332	61.666668	15.9375	23820	60.067001	44	15.75	34500	73.248001	71	16.125
314	1	4	0	1	18	1	27930	66.058571	66.428574	15.142858	24930	62.139999	36	14.5	34080	77.176003	80	15.625
314	1	4	0	3	21	1	27972.857	64.123146	75.714287	16.053572	24450	58.5	26	15	33390	80.431	94	17.5
314	1	4	0	4	15	1	27428.572	61.07243	78.285713	15.625	17160	58.988998	72	15.25	35520	63.208	88	15.875
314	1	4	0	5	24	1	28075.715	67.367714	62.285713	15.875	24960	59.922001	15	14.875	30630	94.530998	80	17.875
314	1	4	0	6	14	1	30570	63.876427	71.14286	15.839286	17820	60.136002	46	15.375	38280	69.569	81	16.5
314	1	4	0	7	21	1	29515	61.589169	86.666664	15.875	27000	60.186001	81	15.625	32190	63.245998	98	16.125
314	1	4	0	8	12	0	29348.572	59.610573	90.14286	15.178572	24660	58	79	15	35610	62.102001	102	15.375
315	1	0	0	2	27	1	30877.5	69.933502	24.5	17.78125	28590	66.899002	16	17.125	34080	75.75	31	18.625
315	1	0	0	3	23	1	29027.143	68.826286	30.285715	17.803572	26700	64.019997	20	17.25	31980	75.226997	40	18.75
315	1	0	0	5	24	1	28840	74.786499	27	17.083334	22860	73.319	24	16.625	33060	77.614998	33	17.5
316	1	0	0	2	20	1	27381.428	54.358856	81.285713	14.464286	23970	52.333	74	14.25	31740	56.210999	86	14.625
316	1	0	0	3	17	1	28847.143	51.232571	81.285713	14.178572	25830	48.833	74	13.75	34140	54.530998	89	14.5
316	1	0	0	4	18	1	25395	52.077999	79.833336	14.1875	13200	50.419998	72	14	37290	56.412998	83	14.5
316	1	0	0	5	12	0	33874.285	56.326141	73	14.392858	29490	52.591999	67	14.25	40080	59.674999	82	14.625
316	1	0	0	6	17	1	27484.285	59.880714	68	14.785714	24870	55.827	62	14.25	30060	63.41	81	15.25
316	1	0	0	7	12	0	26168.572	55.154285	74.714287	14.732142	21660	51.416	53	14.375	30120	62.316002	87	15.125
317	1	0	0	2	22	1	31131.428	54.91843	130.71428	17.696428	28140	52.487	111	17.125	34770	58.103001	150	18.125
317	1	0	0	3	13	0	30394.285	59.666714	96.428574	18.875	28050	53.25	71	17.125	32880	63.880001	122	19.625
317	1	0	0	4	12	0	27351.428	62.41357	89.85714	19.267857	24510	60.962002	77	18.5	30570	63.98	99	19.75
317	1	0	0	5	7	0	31328.572	61.127285	98.571426	19.107143	26370	58.333	76	18.875	34260	64.410004	124	19.375
317	1	0	0	6	11	0	29481.428	61.008144	90.428574	18.928572	16140	57.612999	55	18.375	39840	66.527	116	19.75
317	1	0	0	7	11	0	29430	64.695503	77	19.1875	26370	58.896999	52	18.5	33270	69.771004	105	19.75
318	1	0	0	1	12	0	27552.857	83.622574	17.857143	16.642857	18810	81.195	15	16	32670	85.649002	22	17.125
318	1	0	0	3	13	0	29442.857	83.019432	18.142857	16.535715	22260	78.870003	14	16.25	40710	86.112	27	17.125
318	1	0	0	4	12	0	27951.428	81.209145	21.857143	16.517857	18810	79.030998	18	16.25	37320	82.773003	28	16.875
318	1	0	0	5	12	0	32841.43	80.079857	25.428572	16.392857	27120	78.157997	21	16	41490	82.168999	29	17.25
318	1	0	0	6	9	0	27917.143	81.561714	20.857143	16.285715	18630	77.947998	16	16.125	42180	85.988998	27	16.5
318	1	0	0	7	8	0	29472.857	82.077713	19.714285	16.071428	20550	78.177002	15	15.75	37020	85.690002	27	16.625
318	1	0	0	8	6	0	29408.572	81.85157	20.857143	16.464285	19170	79.007004	17	16	37920	84.558998	28	17.125
319	1	3	0	1	18	1	26211.428	59.372284	68	16.107143	17820	56.470001	56	15.75	34590	66.061996	80	16.5
319	1	3	0	3	25	1	27934.285	63.448856	66	16.732143	18960	58.203999	56	16	35730	68.681	95	17.125
319	1	3	0	4	33	1	27820	65.095497	57.833332	16.229166	20400	62.618	50	15.25	35970	68.029999	72	16.75
319	1	3	0	5	27	1	31908	64.675003	53.599998	16.575001	21930	60.856998	47	16.125	38190	66.677002	65	16.875
319	1	3	0	6	30	1	29927.143	66.483856	52.714287	15.857142	22170	62.924	41	15.375	32880	71.230003	57	16.25
319	1	3	0	7	27	1	31075.715	62.554001	59.57143	15.821428	27420	58.011002	52	15.25	37920	65.917	68	16.5
319	1	3	0	8	30	1	29532.857	60.645142	62.714287	16.142857	17310	57.716999	52	15.75	35130	62.966999	71	16.75
320	1	0	0	2	25	1	24546	50.965801	77.199997	17.275	19980	45.099998	72	16.75	28590	54.659	87	18
320	1	0	0	3	26	1	24162	51.835999	87.599998	17.549999	18750	49.834999	84	17.125	27390	54.175999	94	18
320	1	0	0	4	21	1	21621.428	50.402428	82.428574	17.303572	13410	49.294998	78	17	29970	52.057999	93	17.75
320	1	0	0	7	20	1	21855	52.490501	79.166664	17.604166	16410	48.507	51	17.125	31170	61.104	95	18.125
321	0	0	0	1	15	1	24396	49.3908	71.800003	16.200001	18030	45.240002	68	15.125	28500	52.154999	74	17
321	0	0	0	3	22	1	22547.143	49.075428	61.142857	15.482142	17730	45.604	29	14.875	26490	52.655998	77	16.375
321	0	0	0	4	20	1	20805	48.618668	51.666668	15.520833	13110	46.782001	13	14.75	26070	51.509998	70	16.5
321	0	0	0	5	11	0	24587.143	47.297573	53.42857	14.910714	21960	43.486	30	14.5	27480	51.351002	78	15.25
321	0	0	0	6	14	1	23108.572	49.421856	52.57143	15.517858	14070	47.182999	28	14.625	29850	52.744999	74	16.125
322	0	3	0	1	9	0	22744.285	55.596573	90.714287	14.607142	18690	51.932999	52	13.875	25230	65.228996	114	15
322	0	3	0	3	3	0	26031.428	52.639713	97	14.696428	23370	48.405998	77	14.375	28170	59.206001	117	15.25
322	0	3	0	4	16	1	24741.428	59.001713	73.14286	15.125	19020	51.209	35	14.625	30180	74.967003	95	16.5
322	0	3	0	5	8	0	28534.285	56.990002	75.714287	15.464286	22620	54.667	61	15	35370	58.775002	94	16.25
322	0	3	0	6	8	0	25230	57.500572	75.14286	15.142858	23730	55.297001	61	14.75	26670	65.051003	90	15.375
323	1	0	1	2	21	1	26468.572	72.917427	86.85714	17.321428	13170	64.360001	59	16.625	35190	80.741997	107	18.75
323	1	0	1	3	18	1	27818.572	71.298141	77.85714	17.696428	18270	64.644997	49	17.125	32970	81.109001	106	18.5
323	1	0	1	4	22	1	23224.285	71.538284	83.14286	17.071428	20160	65.210999	44	16.125	26400	80.348999	111	18.25
323	1	0	1	5	14	1	30317.143	72.788002	74	17	24270	67.593002	55	16.625	34680	79.703003	105	17.625
323	1	0	1	6	15	1	27004.285	75.570145	75.85714	16.875	23040	67.406998	60	15.875	35970	81.626999	97	17.875
323	1	0	1	7	20	1	24831.428	71.325432	89.428574	17.214285	17580	62.412998	48	15.875	36510	84.142998	122	19.125
323	1	0	1	8	17	1	26794.285	73.413139	76.714287	16.964285	11430	60.644001	33	16	41250	87.046997	125	18.5
324	0	0	0	1	9	0	22355	62.540199	85.599998	14.479167	16650	46.599998	19	13.625	28230	76.963997	157	15.5
324	0	0	0	3	10	0	25448.572	69.67543	63.142857	14.5	18840	66.847	33	13.375	35310	73.333	129	16
324	0	0	0	4	6	0	23540	65.2295	111.83334	14.4375	11640	51.900002	80	14	30360	72	148	15.125
324	0	0	0	5	9	0	28260	59.559799	130.60001	14	24240	55.896999	110	13.375	30300	63.738998	164	14.625
324	0	0	0	7	15	1	37480	92.744003	17.333334	17.333334	37110	85.242996	11	17.125	38040	98.667	24	17.75
325	1	3	0	1	24	1	28595	61.968498	58.666668	13.416667	19650	59.236	44	13	36960	63.721001	72	13.5
325	1	3	0	3	23	1	29507.143	65.497429	50	13.267858	19620	62.209	38	12.75	33960	71.478996	62	13.75
325	1	3	0	4	21	1	25731.428	64.704857	51.142857	13.821428	18390	61.866001	41	13.625	31680	68.105003	68	14.125
325	1	3	0	5	21	1	30912.857	58.788715	63.42857	13.232142	23730	56.667	56	13	41790	60.377998	74	13.5
325	1	3	0	6	20	1	28225.715	61.809856	54.285713	13.017858	20520	59.033001	45	12.875	36990	64.785004	63	13.375
325	1	3	0	7	20	1	28067.143	62.656715	58.285713	13.196428	24540	57.943001	46	13	33510	66.393997	71	13.5
325	1	3	0	8	20	1	28890	63.421856	56.714287	13.428572	20070	59.938	42	13.25	35670	68.419998	68	13.625
326	1	0	0	1	23	1	24420	50.926834	139	15.25	22680	47.837002	122	14.75	26940	56.084	162	15.875
326	1	0	0	3	22	1	26595	50.630333	153.5	14.458333	24300	48.02	127	14.25	28560	53	187	14.875
326	1	0	0	4	25	1	25941.428	50.889858	153.71428	14.785714	22620	46.469002	104	14.25	27930	56.68	183	15.25
[truncated: 1,113 more rows]
